# Supplementary material for: Computer-aided design of multi-target ligands at A1R, A2AR and PDE10A, key proteins in neurodegenerative diseases
Source: J Cheminform. 2017 Dec 30;9:67. doi: 10.1186/s13321-017-0249-4 (PMC5748027; doi:10.1186/s13321-017-0249-4)
Supplement: Supplementary file 2 — Additional file 2. Coordinates of the A1R homology model. [file 13321_2017_249_MOESM2_ESM.pdb]

ATOM     78  N   SER     6     -27.512 -15.708  62.074  1.00219.36      1SG  N
ATOM     79  CA  SER     6     -26.872 -15.097  60.931  1.00219.36      1SG  C
ATOM     80  C   SER     6     -25.523 -14.677  61.480  1.00219.36      1SG  C
ATOM     81  O   SER     6     -25.237 -14.900  62.653  1.00219.36      1SG  O
ATOM     82  CB  SER     6     -27.566 -13.839  60.409  1.00219.36      1SG  C
ATOM     83  OG  SER     6     -26.861 -13.319  59.302  1.00219.36      1SG  O
ATOM     84  H   SER     6     -26.912 -16.035  62.817  1.00  0.00           H
ATOM     85  HA  SER     6     -26.729 -15.848  60.155  1.00  0.00           H
ATOM     86 2HB  SER     6     -28.541 -14.022  59.958  1.00  0.00           H
ATOM     87  HB3 SER     6     -27.689 -13.076  61.177  1.00  0.00           H
ATOM     88  HG  SER     6     -27.331 -12.571  58.965  1.00  0.00           H
ATOM     89  N   ALA     7     -24.689 -14.078  60.629  1.00 51.01      1SG  N
ATOM     90  CA  ALA     7     -23.424 -13.683  61.205  1.00 51.01      1SG  C
ATOM     91  C   ALA     7     -22.950 -12.462  60.442  1.00 51.01      1SG  C
ATOM     92  O   ALA     7     -23.372 -12.212  59.316  1.00 51.01      1SG  O
ATOM     93  CB  ALA     7     -22.330 -14.742  61.089  1.00 51.01      1SG  C
ATOM     94  H   ALA     7     -24.933 -13.839  59.679  1.00  0.00           H
ATOM     95  HA  ALA     7     -23.519 -13.348  62.237  1.00  0.00           H
ATOM     96 1HB  ALA     7     -21.577 -14.513  61.841  1.00  0.00           H
ATOM     97 2HB  ALA     7     -22.724 -15.718  61.370  1.00  0.00           H
ATOM     98 3HB  ALA     7     -21.902 -14.873  60.099  1.00  0.00           H
ATOM     99  N   PHE     8     -22.076 -11.704  61.106  1.00 57.08      1SG  N
ATOM    100  CA  PHE     8     -21.510 -10.540  60.465  1.00 57.08      1SG  C
ATOM    101  C   PHE     8     -20.725 -11.134  59.314  1.00 57.08      1SG  C
ATOM    102  O   PHE     8     -20.695 -10.595  58.210  1.00 57.08      1SG  O
ATOM    103  CB  PHE     8     -20.408  -9.855  61.268  1.00 57.08      1SG  C
ATOM    104  CG  PHE     8     -20.962  -9.337  62.564  1.00 57.08      1SG  C
ATOM    105  CD1 PHE     8     -21.130 -10.205  63.639  1.00 57.08      1SG  C
ATOM    106  CD2 PHE     8     -21.276  -7.988  62.703  1.00 57.08      1SG  C
ATOM    107  CE1 PHE     8     -21.632  -9.729  64.848  1.00 57.08      1SG  C
ATOM    108  CE2 PHE     8     -21.778  -7.512  63.913  1.00 57.08      1SG  C
ATOM    109  CZ  PHE     8     -21.957  -8.382  64.985  1.00 57.08      1SG  C
ATOM    110  H   PHE     8     -21.789 -11.917  62.050  1.00  0.00           H
ATOM    111  HA  PHE     8     -22.276  -9.853  60.112  1.00  0.00           H
ATOM    112 2HB  PHE     8     -19.577 -10.506  61.535  1.00  0.00           H
ATOM    113  HB3 PHE     8     -19.990  -9.012  60.720  1.00  0.00           H
ATOM    114  HD1 PHE     8     -20.869 -11.245  63.551  1.00  0.00           H
ATOM    115  HD2 PHE     8     -21.142  -7.309  61.878  1.00  0.00           H
ATOM    116  HE1 PHE     8     -21.763 -10.403  65.676  1.00  0.00           H
ATOM    117  HE2 PHE     8     -22.027  -6.468  64.011  1.00  0.00           H
ATOM    118  HZ  PHE     8     -22.345  -8.013  65.919  1.00  0.00           H
ATOM    119  N   GLN     9     -20.047 -12.241  59.631  1.00100.66      1SG  N
ATOM    120  CA  GLN     9     -19.147 -13.000  58.795  1.00100.66      1SG  C
ATOM    121  C   GLN     9     -19.890 -13.745  57.701  1.00100.66      1SG  C
ATOM    122  O   GLN     9     -19.356 -13.886  56.603  1.00100.66      1SG  O
ATOM    123  CB  GLN     9     -18.344 -14.034  59.586  1.00100.66      1SG  C
ATOM    124  CG  GLN     9     -19.203 -15.129  60.219  1.00100.66      1SG  C
ATOM    125  CD  GLN     9     -18.288 -16.068  60.990  1.00100.66      1SG  C
ATOM    126  NE2 GLN     9     -17.090 -15.602  61.342  1.00100.66      1SG  N
ATOM    127  OE1 GLN     9     -18.643 -17.227  61.215  1.00100.66      1SG  O
ATOM    128  H   GLN     9     -20.143 -12.568  60.583  1.00  0.00           H
ATOM    129  HA  GLN     9     -18.465 -12.293  58.326  1.00  0.00           H
ATOM    130 2HB  GLN     9     -17.598 -14.475  58.927  1.00  0.00           H
ATOM    131  HB3 GLN     9     -17.799 -13.458  60.336  1.00  0.00           H
ATOM    132 2HG  GLN     9     -19.807 -14.646  60.985  1.00  0.00           H
ATOM    133  HG3 GLN     9     -19.812 -15.722  59.540  1.00  0.00           H
ATOM    134 2HE2 GLN     9     -16.428 -16.153  61.874  1.00  0.00           H
ATOM    135 1HE2 GLN     9     -16.824 -14.640  61.154  1.00  0.00           H
ATOM    136  N   ALA    10     -21.098 -14.230  57.998  1.00 33.97      1SG  N
ATOM    137  CA  ALA    10     -21.790 -15.099  57.071  1.00 33.97      1SG  C
ATOM    138  C   ALA    10     -21.930 -14.365  55.751  1.00 33.97      1SG  C
ATOM    139  O   ALA    10     -21.784 -14.980  54.699  1.00 33.97      1SG  O
ATOM    140  CB  ALA    10     -23.198 -15.477  57.532  1.00 33.97      1SG  C
ATOM    141  H   ALA    10     -21.522 -14.058  58.898  1.00  0.00           H
ATOM    142  HA  ALA    10     -21.191 -15.995  56.911  1.00  0.00           H
ATOM    143 1HB  ALA    10     -23.712 -16.088  56.790  1.00  0.00           H
ATOM    144 2HB  ALA    10     -23.153 -16.063  58.450  1.00  0.00           H
ATOM    145 3HB  ALA    10     -23.818 -14.602  57.731  1.00  0.00           H
ATOM    146  N   ALA    11     -22.246 -13.070  55.813  1.00 28.26      1SG  N
ATOM    147  CA  ALA    11     -22.385 -12.301  54.596  1.00 28.26      1SG  C
ATOM    148  C   ALA    11     -21.031 -12.223  53.917  1.00 28.26      1SG  C
ATOM    149  O   ALA    11     -20.925 -12.428  52.710  1.00 28.26      1SG  O
ATOM    150  CB  ALA    11     -22.832 -10.861  54.849  1.00 28.26      1SG  C
ATOM    151  H   ALA    11     -22.372 -12.602  56.698  1.00  0.00           H
ATOM    152  HA  ALA    11     -23.091 -12.794  53.930  1.00  0.00           H
ATOM    153 1HB  ALA    11     -22.913 -10.294  53.922  1.00  0.00           H
ATOM    154 2HB  ALA    11     -23.816 -10.851  55.319  1.00  0.00           H
ATOM    155 3HB  ALA    11     -22.152 -10.325  55.511  1.00  0.00           H
ATOM    156  N   TYR    12     -19.967 -12.023  54.700  1.00 58.91      1SG  N
ATOM    157  CA  TYR    12     -18.646 -11.798  54.166  1.00 58.91      1SG  C
ATOM    158  C   TYR    12     -18.254 -13.028  53.371  1.00 58.91      1SG  C
ATOM    159  O   TYR    12     -17.683 -12.923  52.285  1.00 58.91      1SG  O
ATOM    160  CB  TYR    12     -17.649 -11.574  55.301  1.00 58.91      1SG  C
ATOM    161  CG  TYR    12     -16.248 -11.569  54.757  1.00 58.91      1SG  C
ATOM    162  CD1 TYR    12     -15.771 -10.481  54.030  1.00 58.91      1SG  C
ATOM    163  CD2 TYR    12     -15.413 -12.654  55.014  1.00 58.91      1SG  C
ATOM    164  CE1 TYR    12     -14.464 -10.490  53.547  1.00 58.91      1SG  C
ATOM    165  CE2 TYR    12     -14.106 -12.654  54.531  1.00 58.91      1SG  C
ATOM    166  CZ  TYR    12     -13.619 -11.568  53.806  1.00 58.91      1SG  C
ATOM    167  OH  TYR    12     -12.340 -11.594  53.326  1.00 58.91      1SG  O
ATOM    168  H   TYR    12     -20.104 -11.910  55.694  1.00  0.00           H
ATOM    169  HA  TYR    12     -18.666 -10.943  53.493  1.00  0.00           H
ATOM    170 2HB  TYR    12     -17.836 -10.615  55.780  1.00  0.00           H
ATOM    171  HB3 TYR    12     -17.683 -12.324  56.088  1.00  0.00           H
ATOM    172  HD1 TYR    12     -16.411  -9.634  53.842  1.00  0.00           H
ATOM    173  HD2 TYR    12     -15.775 -13.493  55.584  1.00  0.00           H
ATOM    174  HE1 TYR    12     -14.108  -9.637  52.993  1.00  0.00           H
ATOM    175  HE2 TYR    12     -13.478 -13.504  54.736  1.00  0.00           H
ATOM    176  HH  TYR    12     -12.296 -11.956  52.457  1.00  0.00           H
ATOM    177  N   ILE    13     -18.471 -14.212  53.948  1.00 37.08      1SG  N
ATOM    178  CA  ILE    13     -18.105 -15.440  53.281  1.00 37.08      1SG  C
ATOM    179  C   ILE    13     -18.923 -15.633  52.018  1.00 37.08      1SG  C
ATOM    180  O   ILE    13     -18.362 -16.008  50.992  1.00 37.08      1SG  O
ATOM    181  CB  ILE    13     -18.330 -16.663  54.159  1.00 37.08      1SG  C
ATOM    182  CG1 ILE    13     -17.454 -16.560  55.409  1.00 37.08      1SG  C
ATOM    183  CG2 ILE    13     -18.059 -17.900  53.300  1.00 37.08      1SG  C
ATOM    184  CD1 ILE    13     -17.809 -17.599  56.473  1.00 37.08      1SG  C
ATOM    185  H   ILE    13     -18.931 -14.261  54.848  1.00  0.00           H
ATOM    186  HA  ILE    13     -17.051 -15.385  53.014  1.00  0.00           H
ATOM    187  HB  ILE    13     -19.372 -16.677  54.477  1.00  0.00           H
ATOM    188 2HG1 ILE    13     -16.404 -16.667  55.137  1.00  0.00           H
ATOM    189 HG13 ILE    13     -17.538 -15.582  55.883  1.00  0.00           H
ATOM    190 1HG2 ILE    13     -17.951 -18.782  53.930  1.00  0.00           H
ATOM    191 2HG2 ILE    13     -18.874 -18.154  52.622  1.00  0.00           H
ATOM    192 3HG2 ILE    13     -17.135 -17.823  52.727  1.00  0.00           H
ATOM    193 1HD1 ILE    13     -17.200 -17.458  57.366  1.00  0.00           H
ATOM    194 2HD1 ILE    13     -18.854 -17.515  56.774  1.00  0.00           H
ATOM    195 3HD1 ILE    13     -17.642 -18.620  56.129  1.00  0.00           H
ATOM    196  N   GLY    14     -20.234 -15.391  52.088  1.00 24.32      1SG  N
ATOM    197  CA  GLY    14     -21.085 -15.653  50.948  1.00 24.32      1SG  C
ATOM    198  C   GLY    14     -20.717 -14.751  49.784  1.00 24.32      1SG  C
ATOM    199  O   GLY    14     -20.584 -15.216  48.654  1.00 24.32      1SG  O
ATOM    200  H   GLY    14     -20.662 -15.072  52.944  1.00  0.00           H
ATOM    201 2HA  GLY    14     -21.012 -16.698  50.649  1.00  0.00           H
ATOM    202  HA3 GLY    14     -22.119 -15.456  51.226  1.00  0.00           H
ATOM    203  N   ILE    15     -20.537 -13.460  50.067  1.00 83.81      1SG  N
ATOM    204  CA  ILE    15     -20.274 -12.530  48.993  1.00 83.81      1SG  C
ATOM    205  C   ILE    15     -18.965 -12.874  48.311  1.00 83.81      1SG  C
ATOM    206  O   ILE    15     -18.890 -12.825  47.086  1.00 83.81      1SG  O
ATOM    207  CB  ILE    15     -20.223 -11.082  49.460  1.00 83.81      1SG  C
ATOM    208  CG1 ILE    15     -21.646 -10.563  49.672  1.00 83.81      1SG  C
ATOM    209  CG2 ILE    15     -19.427 -10.298  48.416  1.00 83.81      1SG  C
ATOM    210  CD1 ILE    15     -22.454 -11.299  50.739  1.00 83.81      1SG  C
ATOM    211  H   ILE    15     -20.627 -13.104  51.007  1.00  0.00           H
ATOM    212  HA  ILE    15     -21.057 -12.628  48.243  1.00  0.00           H
ATOM    213  HB  ILE    15     -19.687 -11.030  50.407  1.00  0.00           H
ATOM    214 2HG1 ILE    15     -21.608  -9.506  49.934  1.00  0.00           H
ATOM    215 HG13 ILE    15     -22.189 -10.614  48.728  1.00  0.00           H
ATOM    216 1HG2 ILE    15     -19.577  -9.235  48.609  1.00  0.00           H
ATOM    217 2HG2 ILE    15     -18.362 -10.461  48.576  1.00  0.00           H
ATOM    218 3HG2 ILE    15     -19.735 -10.459  47.383  1.00  0.00           H
ATOM    219 1HD1 ILE    15     -23.495 -11.018  50.583  1.00  0.00           H
ATOM    220 2HD1 ILE    15     -22.506 -12.387  50.736  1.00  0.00           H
ATOM    221 3HD1 ILE    15     -22.250 -10.872  51.719  1.00  0.00           H
ATOM    222  N   GLU    16     -17.945 -13.220  49.097  1.00 70.21      1SG  N
ATOM    223  CA  GLU    16     -16.635 -13.518  48.563  1.00 70.21      1SG  C
ATOM    224  C   GLU    16     -16.681 -14.799  47.751  1.00 70.21      1SG  C
ATOM    225  O   GLU    16     -15.897 -14.974  46.823  1.00 70.21      1SG  O
ATOM    226  CB  GLU    16     -15.581 -13.629  49.664  1.00 70.21      1SG  C
ATOM    227  CG  GLU    16     -14.152 -13.548  49.132  1.00 70.21      1SG  C
ATOM    228  CD  GLU    16     -13.293 -13.018  50.264  1.00 70.21      1SG  C
ATOM    229  OE1 GLU    16     -13.881 -12.554  51.264  1.00 70.21      1SG  O
ATOM    230  OE2 GLU    16     -12.049 -13.101  50.169  1.00 70.21      1SG  O1-
ATOM    231  H   GLU    16     -18.058 -13.251  50.100  1.00  0.00           H
ATOM    232  HA  GLU    16     -16.384 -12.622  48.000  1.00  0.00           H
ATOM    233 2HB  GLU    16     -15.868 -12.763  50.259  1.00  0.00           H
ATOM    234  HB3 GLU    16     -15.755 -14.498  50.300  1.00  0.00           H
ATOM    235 2HG  GLU    16     -14.195 -14.625  49.014  1.00  0.00           H
ATOM    236  HG3 GLU    16     -14.143 -12.962  48.219  1.00  0.00           H
ATOM    237  N   VAL    17     -17.545 -15.737  48.145  1.00 30.45      1SG  N
ATOM    238  CA  VAL    17     -17.652 -16.965  47.391  1.00 30.45      1SG  C
ATOM    239  C   VAL    17     -18.243 -16.628  46.035  1.00 30.45      1SG  C
ATOM    240  O   VAL    17     -17.824 -17.192  45.027  1.00 30.45      1SG  O
ATOM    241  CB  VAL    17     -18.584 -17.971  48.053  1.00 30.45      1SG  C
ATOM    242  CG1 VAL    17     -18.683 -19.191  47.134  1.00 30.45      1SG  C
ATOM    243  CG2 VAL    17     -18.037 -18.264  49.451  1.00 30.45      1SG  C
ATOM    244  H   VAL    17     -18.141 -15.603  48.949  1.00  0.00           H
ATOM    245  HA  VAL    17     -16.667 -17.409  47.261  1.00  0.00           H
ATOM    246  HB  VAL    17     -19.577 -17.536  48.164  1.00  0.00           H
ATOM    247 1HG1 VAL    17     -19.151 -20.012  47.677  1.00  0.00           H
ATOM    248 2HG1 VAL    17     -19.308 -19.034  46.255  1.00  0.00           H
ATOM    249 3HG1 VAL    17     -17.706 -19.547  46.806  1.00  0.00           H
ATOM    250 1HG2 VAL    17     -18.834 -18.243  50.193  1.00  0.00           H
ATOM    251 2HG2 VAL    17     -17.651 -19.283  49.480  1.00  0.00           H
ATOM    252 3HG2 VAL    17     -17.187 -17.659  49.768  1.00  0.00           H
ATOM    253  N   LEU    18     -19.217 -15.715  46.025  1.00 43.12      1SG  N
ATOM    254  CA  LEU    18     -19.900 -15.352  44.802  1.00 43.12      1SG  C
ATOM    255  C   LEU    18     -18.873 -14.702  43.891  1.00 43.12      1SG  C
ATOM    256  O   LEU    18     -18.847 -14.986  42.696  1.00 43.12      1SG  O
ATOM    257  CB  LEU    18     -21.047 -14.362  45.025  1.00 43.12      1SG  C
ATOM    258  CG  LEU    18     -22.000 -14.119  43.847  1.00 43.12      1SG  C
ATOM    259  CD1 LEU    18     -23.095 -13.116  44.225  1.00 43.12      1SG  C
ATOM    260  CD2 LEU    18     -21.291 -13.720  42.549  1.00 43.12      1SG  C
ATOM    261  H   LEU    18     -19.525 -15.284  46.885  1.00  0.00           H
ATOM    262  HA  LEU    18     -20.274 -16.261  44.330  1.00  0.00           H
ATOM    263 2HB  LEU    18     -21.634 -14.725  45.870  1.00  0.00           H
ATOM    264  HB3 LEU    18     -20.655 -13.400  45.361  1.00  0.00           H
ATOM    265  HG  LEU    18     -22.512 -15.061  43.641  1.00  0.00           H
ATOM    266 1HD1 LEU    18     -23.831 -12.999  43.428  1.00  0.00           H
ATOM    267 2HD1 LEU    18     -23.636 -13.434  45.116  1.00  0.00           H
ATOM    268 3HD1 LEU    18     -22.676 -12.130  44.430  1.00  0.00           H
ATOM    269 1HD2 LEU    18     -21.993 -13.217  41.883  1.00  0.00           H
ATOM    270 2HD2 LEU    18     -20.475 -13.007  42.674  1.00  0.00           H
ATOM    271 3HD2 LEU    18     -21.011 -14.606  41.979  1.00  0.00           H
ATOM    272  N   ILE    19     -18.031 -13.833  44.453  1.00110.61      1SG  N
ATOM    273  CA  ILE    19     -17.083 -13.121  43.628  1.00110.61      1SG  C
ATOM    274  C   ILE    19     -16.134 -14.128  43.008  1.00110.61      1SG  C
ATOM    275  O   ILE    19     -15.721 -13.963  41.863  1.00110.61      1SG  O
ATOM    276  CB  ILE    19     -16.242 -12.082  44.356  1.00110.61      1SG  C
ATOM    277  CG1 ILE    19     -15.306 -12.731  45.371  1.00110.61      1SG  C
ATOM    278  CG2 ILE    19     -17.204 -11.063  44.963  1.00110.61      1SG  C
ATOM    279  CD1 ILE    19     -14.319 -11.736  45.968  1.00110.61      1SG  C
ATOM    280  H   ILE    19     -18.078 -13.613  45.438  1.00  0.00           H
ATOM    281  HA  ILE    19     -17.646 -12.592  42.862  1.00  0.00           H
ATOM    282  HB  ILE    19     -15.643 -11.580  43.598  1.00  0.00           H
ATOM    283 2HG1 ILE    19     -16.033 -12.940  46.146  1.00  0.00           H
ATOM    284 HG13 ILE    19     -14.692 -13.586  45.101  1.00  0.00           H
ATOM    285 1HG2 ILE    19     -16.628 -10.144  45.063  1.00  0.00           H
ATOM    286 2HG2 ILE    19     -18.064 -10.843  44.332  1.00  0.00           H
ATOM    287 3HG2 ILE    19     -17.558 -11.435  45.922  1.00  0.00           H
ATOM    288 1HD1 ILE    19     -13.514 -12.117  46.587  1.00  0.00           H
ATOM    289 2HD1 ILE    19     -13.951 -11.217  45.086  1.00  0.00           H
ATOM    290 3HD1 ILE    19     -14.838 -10.999  46.577  1.00  0.00           H
ATOM    291  N   ALA    20     -15.779 -15.160  43.774  1.00 32.84      1SG  N
ATOM    292  CA  ALA    20     -14.847 -16.151  43.282  1.00 32.84      1SG  C
ATOM    293  C   ALA    20     -15.446 -16.836  42.067  1.00 32.84      1SG  C
ATOM    294  O   ALA    20     -14.739 -17.094  41.097  1.00 32.84      1SG  O
ATOM    295  CB  ALA    20     -14.524 -17.229  44.317  1.00 32.84      1SG  C
ATOM    296  H   ALA    20     -16.127 -15.254  44.716  1.00  0.00           H
ATOM    297  HA  ALA    20     -13.927 -15.645  42.991  1.00  0.00           H
ATOM    298 1HB  ALA    20     -13.806 -17.947  43.921  1.00  0.00           H
ATOM    299 2HB  ALA    20     -14.083 -16.786  45.210  1.00  0.00           H
ATOM    300 3HB  ALA    20     -15.402 -17.793  44.632  1.00  0.00           H
ATOM    301  N   LEU    21     -16.744 -17.141  42.121  1.00139.83      1SG  N
ATOM    302  CA  LEU    21     -17.373 -17.852  41.030  1.00139.83      1SG  C
ATOM    303  C   LEU    21     -17.346 -16.982  39.787  1.00139.83      1SG  C
ATOM    304  O   LEU    21     -17.081 -17.480  38.696  1.00139.83      1SG  O
ATOM    305  CB  LEU    21     -18.828 -18.234  41.307  1.00139.83      1SG  C
ATOM    306  CG  LEU    21     -18.970 -19.252  42.442  1.00139.83      1SG  C
ATOM    307  CD1 LEU    21     -20.434 -19.641  42.670  1.00139.83      1SG  C
ATOM    308  CD2 LEU    21     -18.054 -20.460  42.229  1.00139.83      1SG  C
ATOM    309  H   LEU    21     -17.301 -16.915  42.933  1.00  0.00           H
ATOM    310  HA  LEU    21     -16.781 -18.733  40.784  1.00  0.00           H
ATOM    311 2HB  LEU    21     -19.418 -17.345  41.535  1.00  0.00           H
ATOM    312  HB3 LEU    21     -19.269 -18.658  40.404  1.00  0.00           H
ATOM    313  HG  LEU    21     -18.642 -18.778  43.367  1.00  0.00           H
ATOM    314 1HD1 LEU    21     -20.539 -20.319  43.518  1.00  0.00           H
ATOM    315 2HD1 LEU    21     -21.049 -18.765  42.878  1.00  0.00           H
ATOM    316 3HD1 LEU    21     -20.853 -20.139  41.796  1.00  0.00           H
ATOM    317 1HD2 LEU    21     -18.274 -21.247  42.952  1.00  0.00           H
ATOM    318 2HD2 LEU    21     -18.180 -20.891  41.236  1.00  0.00           H
ATOM    319 3HD2 LEU    21     -17.000 -20.217  42.366  1.00  0.00           H
ATOM    320  N   VAL    22     -17.639 -15.687  39.911  1.00 93.95      1SG  N
ATOM    321  CA  VAL    22     -17.653 -14.885  38.709  1.00 93.95      1SG  C
ATOM    322  C   VAL    22     -16.242 -14.763  38.169  1.00 93.95      1SG  C
ATOM    323  O   VAL    22     -16.041 -14.813  36.958  1.00 93.95      1SG  O
ATOM    324  CB  VAL    22     -18.169 -13.473  38.953  1.00 93.95      1SG  C
ATOM    325  CG1 VAL    22     -19.614 -13.586  39.442  1.00 93.95      1SG  C
ATOM    326  CG2 VAL    22     -17.217 -12.750  39.905  1.00 93.95      1SG  C
ATOM    327  H   VAL    22     -17.864 -15.269  40.802  1.00  0.00           H
ATOM    328  HA  VAL    22     -18.280 -15.353  37.952  1.00  0.00           H
ATOM    329  HB  VAL    22     -18.169 -12.944  38.001  1.00  0.00           H
ATOM    330 1HG1 VAL    22     -20.035 -12.597  39.624  1.00  0.00           H
ATOM    331 2HG1 VAL    22     -20.251 -14.087  38.713  1.00  0.00           H
ATOM    332 3HG1 VAL    22     -19.678 -14.145  40.374  1.00  0.00           H
ATOM    333 1HG2 VAL    22     -17.580 -11.723  39.933  1.00  0.00           H
ATOM    334 2HG2 VAL    22     -17.495 -13.083  40.901  1.00  0.00           H
ATOM    335 3HG2 VAL    22     -16.156 -12.590  39.723  1.00  0.00           H
ATOM    336  N   SER    23     -15.269 -14.621  39.071  1.00 37.11      1SG  N
ATOM    337  CA  SER    23     -13.908 -14.405  38.632  1.00 37.11      1SG  C
ATOM    338  C   SER    23     -13.484 -15.572  37.759  1.00 37.11      1SG  C
ATOM    339  O   SER    23     -12.938 -15.353  36.680  1.00 37.11      1SG  O
ATOM    340  CB  SER    23     -12.908 -14.293  39.784  1.00 37.11      1SG  C
ATOM    341  OG  SER    23     -12.794 -15.521  40.471  1.00 37.11      1SG  O
ATOM    342  H   SER    23     -15.470 -14.582  40.059  1.00  0.00           H
ATOM    343  HA  SER    23     -13.883 -13.490  38.041  1.00  0.00           H
ATOM    344 2HB  SER    23     -11.925 -14.006  39.407  1.00  0.00           H
ATOM    345  HB3 SER    23     -13.218 -13.513  40.480  1.00  0.00           H
ATOM    346  HG  SER    23     -13.646 -15.804  40.765  1.00  0.00           H
ATOM    347  N   VAL    24     -13.691 -16.804  38.230  1.00139.14      1SG  N
ATOM    348  CA  VAL    24     -13.243 -17.930  37.441  1.00139.14      1SG  C
ATOM    349  C   VAL    24     -14.009 -18.119  36.145  1.00139.14      1SG  C
ATOM    350  O   VAL    24     -13.391 -18.121  35.084  1.00139.14      1SG  O
ATOM    351  CB  VAL    24     -13.096 -19.209  38.257  1.00139.14      1SG  C
ATOM    352  CG1 VAL    24     -14.142 -19.263  39.371  1.00139.14      1SG  C
ATOM    353  CG2 VAL    24     -13.110 -20.391  37.287  1.00139.14      1SG  C
ATOM    354  H   VAL    24     -14.124 -16.972  39.126  1.00  0.00           H
ATOM    355  HA  VAL    24     -12.235 -17.679  37.115  1.00  0.00           H
ATOM    356  HB  VAL    24     -12.125 -19.183  38.752  1.00  0.00           H
ATOM    357 1HG1 VAL    24     -14.622 -20.240  39.425  1.00  0.00           H
ATOM    358 2HG1 VAL    24     -13.645 -19.140  40.333  1.00  0.00           H
ATOM    359 3HG1 VAL    24     -14.944 -18.530  39.327  1.00  0.00           H
ATOM    360 1HG2 VAL    24     -13.420 -21.290  37.820  1.00  0.00           H
ATOM    361 2HG2 VAL    24     -13.579 -20.466  36.307  1.00  0.00           H
ATOM    362 3HG2 VAL    24     -12.072 -20.599  37.027  1.00  0.00           H
ATOM    363  N   PRO    25     -15.333 -18.253  36.129  1.00142.21      1SG  N
ATOM    364  CA  PRO    25     -15.907 -18.358  34.808  1.00142.21      1SG  C
ATOM    365  C   PRO    25     -15.773 -17.151  33.901  1.00142.21      1SG  C
ATOM    366  O   PRO    25     -15.727 -17.371  32.693  1.00142.21      1SG  O
ATOM    367  CB  PRO    25     -17.325 -18.882  35.010  1.00142.21      1SG  C
ATOM    368  CG  PRO    25     -17.125 -19.858  36.172  1.00142.21      1SG  C
ATOM    369  CD  PRO    25     -15.925 -19.297  36.935  1.00142.21      1SG  C
ATOM    370  HA  PRO    25     -15.409 -19.171  34.280  1.00  0.00           H
ATOM    371 2HB  PRO    25     -17.991 -18.071  35.304  1.00  0.00           H
ATOM    372  HB3 PRO    25     -17.727 -19.355  34.114  1.00  0.00           H
ATOM    373 2HG  PRO    25     -18.018 -19.923  36.794  1.00  0.00           H
ATOM    374  HG3 PRO    25     -16.923 -20.856  35.783  1.00  0.00           H
ATOM    375  HD3 PRO    25     -15.384 -20.238  36.981  1.00  0.00           H
ATOM    376 2HD  PRO    25     -16.178 -19.238  37.988  1.00  0.00           H
ATOM    377  N   GLY    26     -15.726 -15.930  34.437  1.00 28.62      1SG  N
ATOM    378  CA  GLY    26     -15.620 -14.810  33.527  1.00 28.62      1SG  C
ATOM    379  C   GLY    26     -14.281 -14.869  32.813  1.00 28.62      1SG  C
ATOM    380  O   GLY    26     -14.221 -14.678  31.601  1.00 28.62      1SG  O
ATOM    381  H   GLY    26     -15.782 -15.761  35.431  1.00  0.00           H
ATOM    382 2HA  GLY    26     -16.440 -14.802  32.811  1.00  0.00           H
ATOM    383  HA3 GLY    26     -15.672 -13.887  34.102  1.00  0.00           H
ATOM    384  N   ASN    27     -13.211 -15.115  33.574  1.00 62.53      1SG  N
ATOM    385  CA  ASN    27     -11.854 -15.116  33.070  1.00 62.53      1SG  C
ATOM    386  C   ASN    27     -11.585 -16.336  32.208  1.00 62.53      1SG  C
ATOM    387  O   ASN    27     -10.736 -16.269  31.323  1.00 62.53      1SG  O
ATOM    388  CB  ASN    27     -10.800 -15.068  34.176  1.00 62.53      1SG  C
ATOM    389  CG  ASN    27     -10.804 -13.641  34.709  1.00 62.53      1SG  C
ATOM    390  ND2 ASN    27     -11.188 -13.467  35.979  1.00 62.53      1SG  N
ATOM    391  OD1 ASN    27     -10.475 -12.712  33.973  1.00 62.53      1SG  O
ATOM    392  H   ASN    27     -13.329 -15.273  34.564  1.00  0.00           H
ATOM    393  HA  ASN    27     -11.738 -14.270  32.394  1.00  0.00           H
ATOM    394 2HB  ASN    27     -10.997 -15.797  34.963  1.00  0.00           H
ATOM    395  HB3 ASN    27      -9.803 -15.284  33.791  1.00  0.00           H
ATOM    396 2HD2 ASN    27     -11.218 -12.541  36.384  1.00  0.00           H
ATOM    397 1HD2 ASN    27     -11.513 -14.255  36.523  1.00  0.00           H
ATOM    398  N   VAL    28     -12.242 -17.458  32.510  1.00 32.34      1SG  N
ATOM    399  CA  VAL    28     -12.026 -18.640  31.707  1.00 32.34      1SG  C
ATOM    400  C   VAL    28     -12.533 -18.324  30.312  1.00 32.34      1SG  C
ATOM    401  O   VAL    28     -11.956 -18.759  29.319  1.00 32.34      1SG  O
ATOM    402  CB  VAL    28     -12.815 -19.846  32.202  1.00 32.34      1SG  C
ATOM    403  CG1 VAL    28     -12.633 -20.976  31.186  1.00 32.34      1SG  C
ATOM    404  CG2 VAL    28     -12.328 -20.178  33.613  1.00 32.34      1SG  C
ATOM    405  H   VAL    28     -12.886 -17.506  33.286  1.00  0.00           H
ATOM    406  HA  VAL    28     -10.965 -18.879  31.663  1.00  0.00           H
ATOM    407  HB  VAL    28     -13.870 -19.583  32.261  1.00  0.00           H
ATOM    408 1HG1 VAL    28     -12.968 -21.913  31.631  1.00  0.00           H
ATOM    409 2HG1 VAL    28     -13.232 -20.861  30.283  1.00  0.00           H
ATOM    410 3HG1 VAL    28     -11.591 -21.120  30.900  1.00  0.00           H
ATOM    411 1HG2 VAL    28     -13.173 -20.471  34.234  1.00  0.00           H
ATOM    412 2HG2 VAL    28     -11.676 -21.051  33.578  1.00  0.00           H
ATOM    413 3HG2 VAL    28     -11.717 -19.420  34.103  1.00  0.00           H
ATOM    414  N   LEU    29     -13.618 -17.548  30.264  1.00 56.32      1SG  N
ATOM    415  CA  LEU    29     -14.286 -17.181  29.036  1.00 56.32      1SG  C
ATOM    416  C   LEU    29     -13.321 -16.386  28.173  1.00 56.32      1SG  C
ATOM    417  O   LEU    29     -13.296 -16.567  26.958  1.00 56.32      1SG  O
ATOM    418  CB  LEU    29     -15.506 -16.303  29.317  1.00 56.32      1SG  C
ATOM    419  CG  LEU    29     -16.365 -15.967  28.096  1.00 56.32      1SG  C
ATOM    420  CD1 LEU    29     -17.032 -17.225  27.538  1.00 56.32      1SG  C
ATOM    421  CD2 LEU    29     -17.360 -14.845  28.401  1.00 56.32      1SG  C
ATOM    422  H   LEU    29     -14.031 -17.220  31.124  1.00  0.00           H
ATOM    423  HA  LEU    29     -14.554 -18.107  28.529  1.00  0.00           H
ATOM    424 2HB  LEU    29     -16.127 -16.743  30.097  1.00  0.00           H
ATOM    425  HB3 LEU    29     -15.188 -15.327  29.681  1.00  0.00           H
ATOM    426  HG  LEU    29     -15.649 -15.638  27.347  1.00  0.00           H
ATOM    427 1HD1 LEU    29     -17.692 -17.007  26.700  1.00  0.00           H
ATOM    428 2HD1 LEU    29     -16.301 -17.994  27.294  1.00  0.00           H
ATOM    429 3HD1 LEU    29     -17.660 -17.678  28.305  1.00  0.00           H
ATOM    430 1HD2 LEU    29     -18.023 -14.601  27.572  1.00  0.00           H
ATOM    431 2HD2 LEU    29     -17.977 -15.095  29.264  1.00  0.00           H
ATOM    432 3HD2 LEU    29     -16.836 -13.924  28.656  1.00  0.00           H
ATOM    433  N   VAL    30     -12.541 -15.497  28.792  1.00 40.99      1SG  N
ATOM    434  CA  VAL    30     -11.638 -14.646  28.051  1.00 40.99      1SG  C
ATOM    435  C   VAL    30     -10.583 -15.489  27.358  1.00 40.99      1SG  C
ATOM    436  O   VAL    30     -10.294 -15.261  26.186  1.00 40.99      1SG  O
ATOM    437  CB  VAL    30     -10.913 -13.644  28.941  1.00 40.99      1SG  C
ATOM    438  CG1 VAL    30      -9.886 -12.900  28.084  1.00 40.99      1SG  C
ATOM    439  CG2 VAL    30     -11.969 -12.739  29.578  1.00 40.99      1SG  C
ATOM    440  H   VAL    30     -12.591 -15.380  29.794  1.00  0.00           H
ATOM    441  HA  VAL    30     -12.201 -14.107  27.291  1.00  0.00           H
ATOM    442  HB  VAL    30     -10.385 -14.167  29.738  1.00  0.00           H
ATOM    443 1HG1 VAL    30      -9.532 -12.024  28.629  1.00  0.00           H
ATOM    444 2HG1 VAL    30      -8.989 -13.477  27.859  1.00  0.00           H
ATOM    445 3HG1 VAL    30     -10.311 -12.532  27.150  1.00  0.00           H
ATOM    446 1HG2 VAL    30     -11.489 -11.981  30.197  1.00  0.00           H
ATOM    447 2HG2 VAL    30     -12.565 -12.217  28.829  1.00  0.00           H
ATOM    448 3HG2 VAL    30     -12.655 -13.287  30.223  1.00  0.00           H
ATOM    449  N   ILE    31     -10.018 -16.460  28.078  1.00 36.57      1SG  N
ATOM    450  CA  ILE    31      -8.976 -17.298  27.528  1.00 36.57      1SG  C
ATOM    451  C   ILE    31      -9.562 -18.145  26.415  1.00 36.57      1SG  C
ATOM    452  O   ILE    31      -8.915 -18.376  25.397  1.00 36.57      1SG  O
ATOM    453  CB  ILE    31      -8.389 -18.268  28.545  1.00 36.57      1SG  C
ATOM    454  CG1 ILE    31      -7.738 -17.488  29.688  1.00 36.57      1SG  C
ATOM    455  CG2 ILE    31      -7.432 -19.194  27.792  1.00 36.57      1SG  C
ATOM    456  CD1 ILE    31      -7.361 -18.373  30.875  1.00 36.57      1SG  C
ATOM    457  H   ILE    31     -10.294 -16.615  29.036  1.00  0.00           H
ATOM    458  HA  ILE    31      -8.187 -16.673  27.115  1.00  0.00           H
ATOM    459  HB  ILE    31      -9.195 -18.865  28.970  1.00  0.00           H
ATOM    460 2HG1 ILE    31      -6.884 -16.931  29.308  1.00  0.00           H
ATOM    461 HG13 ILE    31      -8.416 -16.726  30.071  1.00  0.00           H
ATOM    462 1HG2 ILE    31      -6.797 -19.732  28.495  1.00  0.00           H
ATOM    463 2HG2 ILE    31      -7.926 -19.984  27.225  1.00  0.00           H
ATOM    464 3HG2 ILE    31      -6.756 -18.652  27.130  1.00  0.00           H
ATOM    465 1HD1 ILE    31      -6.970 -17.766  31.692  1.00  0.00           H
ATOM    466 2HD1 ILE    31      -8.231 -18.912  31.253  1.00  0.00           H
ATOM    467 3HD1 ILE    31      -6.592 -19.102  30.621  1.00  0.00           H
ATOM    468  N   TRP    32     -10.795 -18.607  26.626  1.00 59.87      1SG  N
ATOM    469  CA  TRP    32     -11.449 -19.504  25.699  1.00 59.87      1SG  C
ATOM    470  C   TRP    32     -11.559 -18.808  24.355  1.00 59.87      1SG  C
ATOM    471  O   TRP    32     -11.291 -19.426  23.327  1.00 59.87      1SG  O
ATOM    472  CB  TRP    32     -12.860 -19.840  26.180  1.00 59.87      1SG  C
ATOM    473  CG  TRP    32     -13.581 -20.836  25.332  1.00 59.87      1SG  C
ATOM    474  CD1 TRP    32     -13.253 -21.457  24.177  1.00 59.87      1SG  C
ATOM    475  CD2 TRP    32     -14.889 -21.351  25.693  1.00 59.87      1SG  C
ATOM    476  CE2 TRP    32     -15.256 -22.277  24.694  1.00 59.87      1SG  C
ATOM    477  CE3 TRP    32     -15.715 -21.069  26.779  1.00 59.87      1SG  C
ATOM    478  NE1 TRP    32     -14.239 -22.331  23.771  1.00 59.87      1SG  N
ATOM    479  CZ2 TRP    32     -16.473 -22.948  24.764  1.00 59.87      1SG  C
ATOM    480  CZ3 TRP    32     -16.930 -21.746  26.830  1.00 59.87      1SG  C
ATOM    481  CH2 TRP    32     -17.299 -22.664  25.849  1.00 59.87      1SG  C
ATOM    482  H   TRP    32     -11.279 -18.387  27.485  1.00  0.00           H
ATOM    483  HA  TRP    32     -10.847 -20.406  25.601  1.00  0.00           H
ATOM    484 2HB  TRP    32     -12.800 -20.250  27.188  1.00  0.00           H
ATOM    485  HB3 TRP    32     -13.488 -18.952  26.250  1.00  0.00           H
ATOM    486  HD1 TRP    32     -12.309 -21.386  23.662  1.00  0.00           H
ATOM    487  HE3 TRP    32     -15.419 -20.362  27.533  1.00  0.00           H
ATOM    488  HE1 TRP    32     -14.206 -22.912  22.948  1.00  0.00           H
ATOM    489  HZ2 TRP    32     -16.728 -23.668  24.009  1.00  0.00           H
ATOM    490  HZ3 TRP    32     -17.595 -21.553  27.655  1.00  0.00           H
ATOM    491  HH2 TRP    32     -18.242 -23.172  25.944  1.00  0.00           H
ATOM    492  N   ALA    33     -11.958 -17.534  24.362  1.00 36.78      1SG  N
ATOM    493  CA  ALA    33     -12.186 -16.799  23.137  1.00 36.78      1SG  C
ATOM    494  C   ALA    33     -10.884 -16.663  22.367  1.00 36.78      1SG  C
ATOM    495  O   ALA    33     -10.868 -16.847  21.152  1.00 36.78      1SG  O
ATOM    496  CB  ALA    33     -12.718 -15.388  23.387  1.00 36.78      1SG  C
ATOM    497  H   ALA    33     -12.163 -17.069  25.234  1.00  0.00           H
ATOM    498  HA  ALA    33     -12.897 -17.353  22.526  1.00  0.00           H
ATOM    499 1HB  ALA    33     -12.960 -14.894  22.447  1.00  0.00           H
ATOM    500 2HB  ALA    33     -13.641 -15.427  23.966  1.00  0.00           H
ATOM    501 3HB  ALA    33     -12.017 -14.759  23.934  1.00  0.00           H
ATOM    502  N   VAL    34      -9.795 -16.357  23.075  1.00 34.74      1SG  N
ATOM    503  CA  VAL    34      -8.526 -16.125  22.427  1.00 34.74      1SG  C
ATOM    504  C   VAL    34      -8.098 -17.386  21.702  1.00 34.74      1SG  C
ATOM    505  O   VAL    34      -7.556 -17.307  20.603  1.00 34.74      1SG  O
ATOM    506  CB  VAL    34      -7.421 -15.773  23.413  1.00 34.74      1SG  C
ATOM    507  CG1 VAL    34      -6.103 -15.688  22.641  1.00 34.74      1SG  C
ATOM    508  CG2 VAL    34      -7.827 -14.479  24.121  1.00 34.74      1SG  C
ATOM    509  H   VAL    34      -9.845 -16.239  24.076  1.00  0.00           H
ATOM    510  HA  VAL    34      -8.643 -15.325  21.700  1.00  0.00           H
ATOM    511  HB  VAL    34      -7.339 -16.556  24.166  1.00  0.00           H
ATOM    512 1HG1 VAL    34      -5.359 -15.185  23.259  1.00  0.00           H
ATOM    513 2HG1 VAL    34      -5.667 -16.658  22.399  1.00  0.00           H
ATOM    514 3HG1 VAL    34      -6.190 -15.103  21.725  1.00  0.00           H
ATOM    515 1HG2 VAL    34      -8.796 -14.523  24.613  1.00  0.00           H
ATOM    516 2HG2 VAL    34      -7.090 -14.192  24.871  1.00  0.00           H
ATOM    517 3HG2 VAL    34      -7.898 -13.662  23.404  1.00  0.00           H
ATOM    518  N   LYS    35      -8.317 -18.542  22.331  1.00114.82      1SG  N
ATOM    519  CA  LYS    35      -7.911 -19.780  21.705  1.00114.82      1SG  C
ATOM    520  C   LYS    35      -8.716 -20.003  20.437  1.00114.82      1SG  C
ATOM    521  O   LYS    35      -8.155 -20.385  19.413  1.00114.82      1SG  O
ATOM    522  CB  LYS    35      -8.133 -21.008  22.588  1.00114.82      1SG  C
ATOM    523  CG  LYS    35      -7.713 -22.313  21.910  1.00114.82      1SG  C
ATOM    524  CD  LYS    35      -6.208 -22.435  21.663  1.00114.82      1SG  C
ATOM    525  CE  LYS    35      -5.480 -23.258  22.726  1.00114.82      1SG  C
ATOM    526  NZ  LYS    35      -5.782 -24.688  22.548  1.00114.82      1SG  N1+
ATOM    527  H   LYS    35      -8.756 -18.572  23.240  1.00  0.00           H
ATOM    528  HA  LYS    35      -6.861 -19.676  21.434  1.00  0.00           H
ATOM    529 2HB  LYS    35      -7.574 -20.885  23.516  1.00  0.00           H
ATOM    530  HB3 LYS    35      -9.180 -21.080  22.886  1.00  0.00           H
ATOM    531 2HG  LYS    35      -8.038 -23.133  22.551  1.00  0.00           H
ATOM    532  HG3 LYS    35      -8.256 -22.498  20.984  1.00  0.00           H
ATOM    533 2HD  LYS    35      -6.041 -22.886  20.685  1.00  0.00           H
ATOM    534  HD3 LYS    35      -5.733 -21.456  21.600  1.00  0.00           H
ATOM    535 2HE  LYS    35      -4.403 -23.119  22.629  1.00  0.00           H
ATOM    536  HE3 LYS    35      -5.755 -22.932  23.729  1.00  0.00           H
ATOM    537 1HZ  LYS    35      -5.290 -25.230  23.244  1.00  0.00           H
ATOM    538 2HZ  LYS    35      -6.775 -24.842  22.650  1.00  0.00           H
ATOM    539 3HZ  LYS    35      -5.493 -24.988  21.628  1.00  0.00           H
ATOM    540  N   VAL    36     -10.032 -19.797  20.523  1.00 42.58      1SG  N
ATOM    541  CA  VAL    36     -10.908 -20.084  19.409  1.00 42.58      1SG  C
ATOM    542  C   VAL    36     -10.725 -19.112  18.259  1.00 42.58      1SG  C
ATOM    543  O   VAL    36     -10.627 -19.548  17.114  1.00 42.58      1SG  O
ATOM    544  CB  VAL    36     -12.378 -20.002  19.799  1.00 42.58      1SG  C
ATOM    545  CG1 VAL    36     -13.213 -20.226  18.536  1.00 42.58      1SG  C
ATOM    546  CG2 VAL    36     -12.625 -21.016  20.918  1.00 42.58      1SG  C
ATOM    547  H   VAL    36     -10.447 -19.475  21.385  1.00  0.00           H
ATOM    548  HA  VAL    36     -10.698 -21.091  19.051  1.00  0.00           H
ATOM    549  HB  VAL    36     -12.587 -19.011  20.200  1.00  0.00           H
ATOM    550 1HG1 VAL    36     -14.241 -20.441  18.828  1.00  0.00           H
ATOM    551 2HG1 VAL    36     -13.283 -19.357  17.883  1.00  0.00           H
ATOM    552 3HG1 VAL    36     -12.875 -21.082  17.951  1.00  0.00           H
ATOM    553 1HG2 VAL    36     -13.549 -20.775  21.443  1.00  0.00           H
ATOM    554 2HG2 VAL    36     -12.738 -22.019  20.507  1.00  0.00           H
ATOM    555 3HG2 VAL    36     -11.821 -21.091  21.649  1.00  0.00           H
ATOM    556  N   ASN    37     -10.652 -17.813  18.557  1.00 56.94      1SG  N
ATOM    557  CA  ASN    37     -10.681 -16.828  17.497  1.00 56.94      1SG  C
ATOM    558  C   ASN    37      -9.271 -16.394  17.133  1.00 56.94      1SG  C
ATOM    559  O   ASN    37      -8.478 -16.039  18.002  1.00 56.94      1SG  O
ATOM    560  CB  ASN    37     -11.474 -15.581  17.894  1.00 56.94      1SG  C
ATOM    561  CG  ASN    37     -11.783 -14.742  16.661  1.00 56.94      1SG  C
ATOM    562  ND2 ASN    37     -12.632 -13.721  16.827  1.00 56.94      1SG  N
ATOM    563  OD1 ASN    37     -11.261 -15.013  15.581  1.00 56.94      1SG  O
ATOM    564  H   ASN    37     -10.673 -17.492  19.515  1.00  0.00           H
ATOM    565  HA  ASN    37     -11.159 -17.265  16.620  1.00  0.00           H
ATOM    566 2HB  ASN    37     -12.410 -15.885  18.361  1.00  0.00           H
ATOM    567  HB3 ASN    37     -10.909 -15.020  18.636  1.00  0.00           H
ATOM    568 2HD2 ASN    37     -12.878 -13.136  16.041  1.00  0.00           H
ATOM    569 1HD2 ASN    37     -13.036 -13.528  17.734  1.00  0.00           H
ATOM    570  N   GLN    38      -8.973 -16.440  15.832  1.00116.17      1SG  N
ATOM    571  CA  GLN    38      -7.696 -16.052  15.270  1.00116.17      1SG  C
ATOM    572  C   GLN    38      -7.520 -14.549  15.392  1.00116.17      1SG  C
ATOM    573  O   GLN    38      -6.407 -14.070  15.594  1.00116.17      1SG  O
ATOM    574  CB  GLN    38      -7.538 -16.427  13.795  1.00116.17      1SG  C
ATOM    575  CG  GLN    38      -8.572 -15.777  12.875  1.00116.17      1SG  C
ATOM    576  CD  GLN    38      -9.885 -16.530  13.047  1.00116.17      1SG  C
ATOM    577  NE2 GLN    38     -10.996 -15.929  12.604  1.00116.17      1SG  N
ATOM    578  OE1 GLN    38      -9.886 -17.642  13.572  1.00116.17      1SG  O
ATOM    579  H   GLN    38      -9.662 -16.783  15.178  1.00  0.00           H
ATOM    580  HA  GLN    38      -6.905 -16.532  15.846  1.00  0.00           H
ATOM    581 2HB  GLN    38      -6.553 -16.096  13.463  1.00  0.00           H
ATOM    582  HB3 GLN    38      -7.487 -17.510  13.681  1.00  0.00           H
ATOM    583 2HG  GLN    38      -8.695 -14.698  12.963  1.00  0.00           H
ATOM    584  HG3 GLN    38      -8.255 -15.934  11.843  1.00  0.00           H
ATOM    585 2HE2 GLN    38     -11.891 -16.388  12.702  1.00  0.00           H
ATOM    586 1HE2 GLN    38     -10.954 -15.014  12.177  1.00  0.00           H
ATOM    587  N   ALA    39      -8.624 -13.810  15.260  1.00 62.28      1SG  N
ATOM    588  CA  ALA    39      -8.637 -12.363  15.282  1.00 62.28      1SG  C
ATOM    589  C   ALA    39      -8.119 -11.903  16.632  1.00 62.28      1SG  C
ATOM    590  O   ALA    39      -7.669 -10.769  16.772  1.00 62.28      1SG  O
ATOM    591  CB  ALA    39     -10.034 -11.767  15.102  1.00 62.28      1SG  C
ATOM    592  H   ALA    39      -9.512 -14.272  15.127  1.00  0.00           H
ATOM    593  HA  ALA    39      -7.966 -11.994  14.507  1.00  0.00           H
ATOM    594 1HB  ALA    39      -9.994 -10.679  15.038  1.00  0.00           H
ATOM    595 2HB  ALA    39     -10.489 -12.131  14.181  1.00  0.00           H
ATOM    596 3HB  ALA    39     -10.702 -12.021  15.924  1.00  0.00           H
ATOM    597  N   LEU    40      -8.351 -12.732  17.650  1.00122.81      1SG  N
ATOM    598  CA  LEU    40      -7.943 -12.559  19.026  1.00122.81      1SG  C
ATOM    599  C   LEU    40      -6.480 -12.895  19.259  1.00122.81      1SG  C
ATOM    600  O   LEU    40      -6.009 -12.660  20.369  1.00122.81      1SG  O
ATOM    601  CB  LEU    40      -8.807 -13.355  20.004  1.00122.81      1SG  C
ATOM    602  CG  LEU    40     -10.259 -12.870  20.012  1.00122.81      1SG  C
ATOM    603  CD1 LEU    40     -11.100 -13.617  21.048  1.00122.81      1SG  C
ATOM    604  CD2 LEU    40     -10.343 -11.351  20.171  1.00122.81      1SG  C
ATOM    605  H   LEU    40      -8.791 -13.615  17.438  1.00  0.00           H
ATOM    606  HA  LEU    40      -7.879 -11.491  19.225  1.00  0.00           H
ATOM    607 2HB  LEU    40      -8.767 -14.418  19.767  1.00  0.00           H
ATOM    608  HB3 LEU    40      -8.409 -13.242  21.013  1.00  0.00           H
ATOM    609  HG  LEU    40     -10.686 -13.034  19.022  1.00  0.00           H
ATOM    610 1HD1 LEU    40     -12.026 -13.080  21.253  1.00  0.00           H
ATOM    611 2HD1 LEU    40     -11.410 -14.590  20.670  1.00  0.00           H
ATOM    612 3HD1 LEU    40     -10.577 -13.739  21.996  1.00  0.00           H
ATOM    613 1HD2 LEU    40     -11.194 -10.997  19.591  1.00  0.00           H
ATOM    614 2HD2 LEU    40     -10.620 -11.111  21.197  1.00  0.00           H
ATOM    615 3HD2 LEU    40      -9.489 -10.728  19.916  1.00  0.00           H
ATOM    616  N   ARG    41      -5.807 -13.552  18.310  1.00213.59      1SG  N
ATOM    617  CA  ARG    41      -4.458 -14.024  18.545  1.00213.59      1SG  C
ATOM    618  C   ARG    41      -3.436 -12.948  18.217  1.00213.59      1SG  C
ATOM    619  O   ARG    41      -2.538 -13.177  17.410  1.00213.59      1SG  O
ATOM    620  CB  ARG    41      -4.132 -15.227  17.657  1.00213.59      1SG  C
ATOM    621  CG  ARG    41      -2.764 -15.874  17.877  1.00213.59      1SG  C
ATOM    622  CD  ARG    41      -2.674 -16.795  19.097  1.00213.59      1SG  C
ATOM    623  NE  ARG    41      -1.401 -17.527  19.036  1.00213.59      1SG  N
ATOM    624  CZ  ARG    41      -1.294 -18.781  19.515  1.00213.59      1SG  C
ATOM    625  NH1 ARG    41      -2.365 -19.378  20.070  1.00213.59      1SG  N
ATOM    626  NH2 ARG    41      -0.126 -19.446  19.437  1.00213.59      1SG  N1+
ATOM    627  H   ARG    41      -6.226 -13.741  17.411  1.00  0.00           H
ATOM    628  HA  ARG    41      -4.325 -14.316  19.587  1.00  0.00           H
ATOM    629 2HB  ARG    41      -4.904 -15.986  17.792  1.00  0.00           H
ATOM    630  HB3 ARG    41      -4.210 -14.947  16.606  1.00  0.00           H
ATOM    631 2HG  ARG    41      -2.588 -16.498  17.001  1.00  0.00           H
ATOM    632  HG3 ARG    41      -1.878 -15.241  17.908  1.00  0.00           H
ATOM    633 2HD  ARG    41      -2.745 -16.216  20.020  1.00  0.00           H
ATOM    634  HD3 ARG    41      -3.542 -17.457  19.071  1.00  0.00           H
ATOM    635  HE  ARG    41      -0.600 -17.040  18.653  1.00  0.00           H
ATOM    636 2HH1 ARG    41      -2.320 -20.322  20.431  1.00  0.00           H
ATOM    637 1HH1 ARG    41      -3.251 -18.894  20.142  1.00  0.00           H
ATOM    638 2HH2 ARG    41      -0.025 -20.386  19.796  1.00  0.00           H
ATOM    639 1HH2 ARG    41       0.689 -19.022  19.014  1.00  0.00           H
ATOM    640  N   ASP    42      -3.524 -11.785  18.867  1.00176.29      1SG  N
ATOM    641  CA  ASP    42      -2.538 -10.750  18.650  1.00176.29      1SG  C
ATOM    642  C   ASP    42      -1.536 -10.920  19.777  1.00176.29      1SG  C
ATOM    643  O   ASP    42      -1.733 -11.742  20.668  1.00176.29      1SG  O
ATOM    644  CB  ASP    42      -3.004  -9.328  18.956  1.00176.29      1SG  C
ATOM    645  CG  ASP    42      -4.211  -8.933  18.121  1.00176.29      1SG  C
ATOM    646  OD1 ASP    42      -4.528  -9.617  17.123  1.00176.29      1SG  O
ATOM    647  OD2 ASP    42      -4.815  -7.918  18.531  1.00176.29      1SG  O1-
ATOM    648  H   ASP    42      -4.267 -11.617  19.530  1.00  0.00           H
ATOM    649  HA  ASP    42      -2.049 -10.798  17.678  1.00  0.00           H
ATOM    650 2HB  ASP    42      -2.954  -8.917  19.962  1.00  0.00           H
ATOM    651  HB3 ASP    42      -2.257  -8.687  18.489  1.00  0.00           H
ATOM    652  N   ALA    43      -0.473 -10.115  19.710  1.00 48.61      1SG  N
ATOM    653  CA  ALA    43       0.517 -10.054  20.763  1.00 48.61      1SG  C
ATOM    654  C   ALA    43      -0.142  -9.438  21.985  1.00 48.61      1SG  C
ATOM    655  O   ALA    43       0.122  -9.858  23.109  1.00 48.61      1SG  O
ATOM    656  CB  ALA    43       1.716  -9.175  20.402  1.00 48.61      1SG  C
ATOM    657  H   ALA    43      -0.363  -9.481  18.933  1.00  0.00           H
ATOM    658  HA  ALA    43       0.857 -11.062  20.997  1.00  0.00           H
ATOM    659 1HB  ALA    43       2.440  -9.137  21.217  1.00  0.00           H
ATOM    660 2HB  ALA    43       2.235  -9.575  19.531  1.00  0.00           H
ATOM    661 3HB  ALA    43       1.425  -8.151  20.166  1.00  0.00           H
ATOM    662  N   THR    44      -1.008  -8.447  21.764  1.00 67.77      1SG  N
ATOM    663  CA  THR    44      -1.605  -7.686  22.840  1.00 67.77      1SG  C
ATOM    664  C   THR    44      -2.406  -8.604  23.745  1.00 67.77      1SG  C
ATOM    665  O   THR    44      -2.411  -8.423  24.960  1.00 67.77      1SG  O
ATOM    666  CB  THR    44      -2.566  -6.619  22.330  1.00 67.77      1SG  C
ATOM    667  CG2 THR    44      -3.079  -5.831  23.537  1.00 67.77      1SG  C
ATOM    668  OG1 THR    44      -1.876  -5.763  21.445  1.00 67.77      1SG  O
ATOM    669  H   THR    44      -1.197  -8.138  20.822  1.00  0.00           H
ATOM    670  HA  THR    44      -0.810  -7.222  23.420  1.00  0.00           H
ATOM    671  HB  THR    44      -3.397  -7.069  21.788  1.00  0.00           H
ATOM    672 1HG2 THR    44      -3.602  -4.939  23.192  1.00  0.00           H
ATOM    673 2HG2 THR    44      -3.804  -6.374  24.145  1.00  0.00           H
ATOM    674 3HG2 THR    44      -2.271  -5.490  24.184  1.00  0.00           H
ATOM    675  HG1 THR    44      -1.071  -5.460  21.837  1.00  0.00           H
ATOM    676  N   PHE    45      -3.076  -9.589  23.144  1.00126.23      1SG  N
ATOM    677  CA  PHE    45      -3.928 -10.556  23.800  1.00126.23      1SG  C
ATOM    678  C   PHE    45      -3.104 -11.478  24.677  1.00126.23      1SG  C
ATOM    679  O   PHE    45      -3.656 -12.130  25.560  1.00126.23      1SG  O
ATOM    680  CB  PHE    45      -4.658 -11.463  22.814  1.00126.23      1SG  C
ATOM    681  CG  PHE    45      -5.701 -10.607  22.159  1.00126.23      1SG  C
ATOM    682  CD1 PHE    45      -5.344  -9.649  21.217  1.00126.23      1SG  C
ATOM    683  CD2 PHE    45      -7.042 -10.792  22.478  1.00126.23      1SG  C
ATOM    684  CE1 PHE    45      -6.308  -8.862  20.599  1.00126.23      1SG  C
ATOM    685  CE2 PHE    45      -8.014 -10.007  21.870  1.00126.23      1SG  C
ATOM    686  CZ  PHE    45      -7.646  -9.058  20.923  1.00126.23      1SG  C
ATOM    687  H   PHE    45      -2.990  -9.682  22.143  1.00  0.00           H
ATOM    688  HA  PHE    45      -4.625  -9.847  24.239  1.00  0.00           H
ATOM    689 2HB  PHE    45      -4.002 -11.868  22.047  1.00  0.00           H
ATOM    690  HB3 PHE    45      -5.166 -12.294  23.299  1.00  0.00           H
ATOM    691  HD1 PHE    45      -4.298  -9.464  21.077  1.00  0.00           H
ATOM    692  HD2 PHE    45      -7.354 -11.604  23.107  1.00  0.00           H
ATOM    693  HE1 PHE    45      -6.103  -7.896  20.181  1.00  0.00           H
ATOM    694  HE2 PHE    45      -9.061 -10.178  22.018  1.00  0.00           H
ATOM    695  HZ  PHE    45      -8.311  -8.224  20.878  1.00  0.00           H
ATOM    696  N   CYS    46      -1.814 -11.620  24.367  1.00 39.15      1SG  N
ATOM    697  CA  CYS    46      -0.984 -12.505  25.154  1.00 39.15      1SG  C
ATOM    698  C   CYS    46      -0.999 -12.003  26.586  1.00 39.15      1SG  C
ATOM    699  O   CYS    46      -1.021 -12.799  27.521  1.00 39.15      1SG  O
ATOM    700  CB  CYS    46       0.477 -12.516  24.700  1.00 39.15      1SG  C
ATOM    701  SG  CYS    46       0.680 -13.187  23.030  1.00 39.15      1SG  S
ATOM    702  H   CYS    46      -1.387 -11.090  23.621  1.00  0.00           H
ATOM    703  HA  CYS    46      -1.396 -13.513  25.126  1.00  0.00           H
ATOM    704 2HB  CYS    46       0.934 -11.528  24.753  1.00  0.00           H
ATOM    705  HB3 CYS    46       1.064 -13.148  25.367  1.00  0.00           H
ATOM    706  HG  CYS    46      -0.091 -12.287  22.413  1.00  0.00           H
ATOM    707  N   PHE    47      -0.931 -10.681  26.753  1.00132.23      1SG  N
ATOM    708  CA  PHE    47      -0.919 -10.102  28.077  1.00132.23      1SG  C
ATOM    709  C   PHE    47      -2.293 -10.205  28.712  1.00132.23      1SG  C
ATOM    710  O   PHE    47      -2.370 -10.397  29.923  1.00132.23      1SG  O
ATOM    711  CB  PHE    47      -0.448  -8.650  28.110  1.00132.23      1SG  C
ATOM    712  CG  PHE    47       0.990  -8.741  27.690  1.00132.23      1SG  C
ATOM    713  CD1 PHE    47       1.956  -9.148  28.607  1.00132.23      1SG  C
ATOM    714  CD2 PHE    47       1.362  -8.463  26.376  1.00132.23      1SG  C
ATOM    715  CE1 PHE    47       3.291  -9.248  28.220  1.00132.23      1SG  C
ATOM    716  CE2 PHE    47       2.696  -8.561  25.988  1.00132.23      1SG  C
ATOM    717  CZ  PHE    47       3.663  -8.951  26.911  1.00132.23      1SG  C
ATOM    718  H   PHE    47      -0.898 -10.057  25.959  1.00  0.00           H
ATOM    719  HA  PHE    47      -0.262 -10.693  28.713  1.00  0.00           H
ATOM    720 2HB  PHE    47      -0.939  -8.226  27.238  1.00  0.00           H
ATOM    721  HB3 PHE    47      -0.597  -8.095  29.033  1.00  0.00           H
ATOM    722  HD1 PHE    47       1.680  -9.361  29.625  1.00  0.00           H
ATOM    723  HD2 PHE    47       0.628  -8.166  25.648  1.00  0.00           H
ATOM    724  HE1 PHE    47       4.061  -9.463  28.940  1.00  0.00           H
ATOM    725  HE2 PHE    47       2.978  -8.335  24.974  1.00  0.00           H
ATOM    726  HZ  PHE    47       4.697  -9.013  26.619  1.00  0.00           H
ATOM    727  N   ILE    48      -3.356 -10.054  27.919  1.00101.61      1SG  N
ATOM    728  CA  ILE    48      -4.693 -10.106  28.466  1.00101.61      1SG  C
ATOM    729  C   ILE    48      -4.943 -11.491  29.033  1.00101.61      1SG  C
ATOM    730  O   ILE    48      -5.596 -11.622  30.065  1.00101.61      1SG  O
ATOM    731  CB  ILE    48      -5.804  -9.774  27.479  1.00101.61      1SG  C
ATOM    732  CG1 ILE    48      -5.940 -10.832  26.387  1.00101.61      1SG  C
ATOM    733  CG2 ILE    48      -5.525  -8.363  26.959  1.00101.61      1SG  C
ATOM    734  CD1 ILE    48      -7.201 -10.685  25.543  1.00101.61      1SG  C
ATOM    735  H   ILE    48      -3.250  -9.892  26.928  1.00  0.00           H
ATOM    736  HA  ILE    48      -4.824  -9.394  29.276  1.00  0.00           H
ATOM    737  HB  ILE    48      -6.740  -9.758  28.036  1.00  0.00           H
ATOM    738 2HG1 ILE    48      -5.042 -10.532  25.868  1.00  0.00           H
ATOM    739 HG13 ILE    48      -5.935 -11.881  26.670  1.00  0.00           H
ATOM    740 1HG2 ILE    48      -6.344  -8.023  26.325  1.00  0.00           H
ATOM    741 2HG2 ILE    48      -5.439  -7.645  27.775  1.00  0.00           H
ATOM    742 3HG2 ILE    48      -4.614  -8.297  26.366  1.00  0.00           H
ATOM    743 1HD1 ILE    48      -7.441 -11.635  25.068  1.00  0.00           H
ATOM    744 2HD1 ILE    48      -8.045 -10.438  26.186  1.00  0.00           H
ATOM    745 3HD1 ILE    48      -7.045  -9.872  24.836  1.00  0.00           H
ATOM    746  N   VAL    49      -4.449 -12.516  28.336  1.00 28.13      1SG  N
ATOM    747  CA  VAL    49      -4.625 -13.872  28.806  1.00 28.13      1SG  C
ATOM    748  C   VAL    49      -3.887 -14.045  30.120  1.00 28.13      1SG  C
ATOM    749  O   VAL    49      -4.423 -14.648  31.046  1.00 28.13      1SG  O
ATOM    750  CB  VAL    49      -4.055 -14.903  27.841  1.00 28.13      1SG  C
ATOM    751  CG1 VAL    49      -4.150 -16.277  28.505  1.00 28.13      1SG  C
ATOM    752  CG2 VAL    49      -4.819 -14.782  26.522  1.00 28.13      1SG  C
ATOM    753  H   VAL    49      -3.952 -12.369  27.470  1.00  0.00           H
ATOM    754  HA  VAL    49      -5.685 -14.066  28.961  1.00  0.00           H
ATOM    755  HB  VAL    49      -3.009 -14.671  27.641  1.00  0.00           H
ATOM    756 1HG1 VAL    49      -4.240 -17.061  27.753  1.00  0.00           H
ATOM    757 2HG1 VAL    49      -3.251 -16.507  29.078  1.00  0.00           H
ATOM    758 3HG1 VAL    49      -4.988 -16.384  29.192  1.00  0.00           H
ATOM    759 1HG2 VAL    49      -4.223 -15.172  25.697  1.00  0.00           H
ATOM    760 2HG2 VAL    49      -5.731 -15.378  26.564  1.00  0.00           H
ATOM    761 3HG2 VAL    49      -5.154 -13.785  26.243  1.00  0.00           H
ATOM    762  N   SER    50      -2.666 -13.511  30.201  1.00 35.66      1SG  N
ATOM    763  CA  SER    50      -1.875 -13.648  31.405  1.00 35.66      1SG  C
ATOM    764  C   SER    50      -2.647 -12.978  32.529  1.00 35.66      1SG  C
ATOM    765  O   SER    50      -2.685 -13.511  33.635  1.00 35.66      1SG  O
ATOM    766  CB  SER    50      -0.508 -12.969  31.304  1.00 35.66      1SG  C
ATOM    767  OG  SER    50       0.212 -13.129  32.507  1.00 35.66      1SG  O
ATOM    768  H   SER    50      -2.261 -13.022  29.416  1.00  0.00           H
ATOM    769  HA  SER    50      -1.752 -14.707  31.629  1.00  0.00           H
ATOM    770 2HB  SER    50       0.067 -13.411  30.490  1.00  0.00           H
ATOM    771  HB3 SER    50      -0.592 -11.904  31.083  1.00  0.00           H
ATOM    772  HG  SER    50      -0.257 -12.702  33.208  1.00  0.00           H
ATOM    773  N   LEU    51      -3.261 -11.824  32.256  1.00127.91      1SG  N
ATOM    774  CA  LEU    51      -4.019 -11.145  33.286  1.00127.91      1SG  C
ATOM    775  C   LEU    51      -5.153 -12.064  33.702  1.00127.91      1SG  C
ATOM    776  O   LEU    51      -5.464 -12.163  34.886  1.00127.91      1SG  O
ATOM    777  CB  LEU    51      -4.823  -9.895  32.914  1.00127.91      1SG  C
ATOM    778  CG  LEU    51      -4.114  -8.541  32.827  1.00127.91      1SG  C
ATOM    779  CD1 LEU    51      -3.271  -8.398  31.561  1.00127.91      1SG  C
ATOM    780  CD2 LEU    51      -5.110  -7.388  32.968  1.00127.91      1SG  C
ATOM    781  H   LEU    51      -3.204 -11.398  31.342  1.00  0.00           H
ATOM    782  HA  LEU    51      -3.386 -10.955  34.152  1.00  0.00           H
ATOM    783 2HB  LEU    51      -5.385 -10.043  31.991  1.00  0.00           H
ATOM    784  HB3 LEU    51      -5.586  -9.727  33.675  1.00  0.00           H
ATOM    785  HG  LEU    51      -3.451  -8.482  33.690  1.00  0.00           H
ATOM    786 1HD1 LEU    51      -2.710  -7.466  31.516  1.00  0.00           H
ATOM    787 2HD1 LEU    51      -2.630  -9.261  31.714  1.00  0.00           H
ATOM    788 3HD1 LEU    51      -3.869  -8.449  30.655  1.00  0.00           H
ATOM    789 1HD2 LEU    51      -5.067  -6.704  32.121  1.00  0.00           H
ATOM    790 2HD2 LEU    51      -6.144  -7.731  33.002  1.00  0.00           H
ATOM    791 3HD2 LEU    51      -4.929  -6.837  33.891  1.00  0.00           H
ATOM    792  N   ALA    52      -5.783 -12.698  32.711  1.00 34.19      1SG  N
ATOM    793  CA  ALA    52      -6.950 -13.516  32.956  1.00 34.19      1SG  C
ATOM    794  C   ALA    52      -6.548 -14.660  33.869  1.00 34.19      1SG  C
ATOM    795  O   ALA    52      -7.333 -15.068  34.721  1.00 34.19      1SG  O
ATOM    796  CB  ALA    52      -7.531 -14.132  31.683  1.00 34.19      1SG  C
ATOM    797  H   ALA    52      -5.495 -12.565  31.753  1.00  0.00           H
ATOM    798  HA  ALA    52      -7.703 -12.910  33.457  1.00  0.00           H
ATOM    799 1HB  ALA    52      -8.477 -14.630  31.890  1.00  0.00           H
ATOM    800 2HB  ALA    52      -7.736 -13.357  30.944  1.00  0.00           H
ATOM    801 3HB  ALA    52      -6.880 -14.870  31.213  1.00  0.00           H
ATOM    802  N   VAL    53      -5.341 -15.188  33.660  1.00 24.26      1SG  N
ATOM    803  CA  VAL    53      -4.881 -16.305  34.453  1.00 24.26      1SG  C
ATOM    804  C   VAL    53      -4.767 -15.873  35.902  1.00 24.26      1SG  C
ATOM    805  O   VAL    53      -5.135 -16.626  36.800  1.00 24.26      1SG  O
ATOM    806  CB  VAL    53      -3.503 -16.792  34.028  1.00 24.26      1SG  C
ATOM    807  CG1 VAL    53      -3.077 -17.893  35.002  1.00 24.26      1SG  C
ATOM    808  CG2 VAL    53      -3.586 -17.223  32.563  1.00 24.26      1SG  C
ATOM    809  H   VAL    53      -4.743 -14.838  32.926  1.00  0.00           H
ATOM    810  HA  VAL    53      -5.593 -17.119  34.333  1.00  0.00           H
ATOM    811  HB  VAL    53      -2.787 -15.974  34.099  1.00  0.00           H
ATOM    812 1HG1 VAL    53      -2.224 -18.427  34.583  1.00  0.00           H
ATOM    813 2HG1 VAL    53      -2.733 -17.524  35.968  1.00  0.00           H
ATOM    814 3HG1 VAL    53      -3.859 -18.634  35.167  1.00  0.00           H
ATOM    815 1HG2 VAL    53      -2.706 -16.891  32.012  1.00  0.00           H
ATOM    816 2HG2 VAL    53      -3.609 -18.310  32.492  1.00  0.00           H
ATOM    817 3HG2 VAL    53      -4.470 -16.889  32.019  1.00  0.00           H
ATOM    818  N   ALA    54      -4.258 -14.661  36.135  1.00 31.24      1SG  N
ATOM    819  CA  ALA    54      -4.058 -14.191  37.489  1.00 31.24      1SG  C
ATOM    820  C   ALA    54      -5.404 -14.092  38.186  1.00 31.24      1SG  C
ATOM    821  O   ALA    54      -5.508 -14.420  39.366  1.00 31.24      1SG  O
ATOM    822  CB  ALA    54      -3.413 -12.805  37.544  1.00 31.24      1SG  C
ATOM    823  H   ALA    54      -3.984 -14.061  35.371  1.00  0.00           H
ATOM    824  HA  ALA    54      -3.433 -14.907  38.020  1.00  0.00           H
ATOM    825 1HB  ALA    54      -3.228 -12.495  38.573  1.00  0.00           H
ATOM    826 2HB  ALA    54      -2.451 -12.808  37.032  1.00  0.00           H
ATOM    827 3HB  ALA    54      -4.026 -12.035  37.075  1.00  0.00           H
ATOM    828  N   ASP    55      -6.418 -13.611  37.464  1.00 52.05      1SG  N
ATOM    829  CA  ASP    55      -7.739 -13.400  38.017  1.00 52.05      1SG  C
ATOM    830  C   ASP    55      -8.388 -14.730  38.358  1.00 52.05      1SG  C
ATOM    831  O   ASP    55      -9.145 -14.805  39.324  1.00 52.05      1SG  O
ATOM    832  CB  ASP    55      -8.653 -12.638  37.056  1.00 52.05      1SG  C
ATOM    833  CG  ASP    55      -8.117 -11.216  36.958  1.00 52.05      1SG  C
ATOM    834  OD1 ASP    55      -7.744 -10.666  38.018  1.00 52.05      1SG  O
ATOM    835  OD2 ASP    55      -8.057 -10.682  35.828  1.00 52.05      1SG  O1-
ATOM    836  H   ASP    55      -6.267 -13.335  36.504  1.00  0.00           H
ATOM    837  HA  ASP    55      -7.643 -12.882  38.970  1.00  0.00           H
ATOM    838 2HB  ASP    55      -8.654 -13.107  36.073  1.00  0.00           H
ATOM    839  HB3 ASP    55      -9.643 -12.552  37.503  1.00  0.00           H
ATOM    840  N   VAL    56      -8.150 -15.763  37.547  1.00 84.30      1SG  N
ATOM    841  CA  VAL    56      -8.757 -17.041  37.845  1.00 84.30      1SG  C
ATOM    842  C   VAL    56      -8.142 -17.581  39.122  1.00 84.30      1SG  C
ATOM    843  O   VAL    56      -8.836 -18.166  39.950  1.00 84.30      1SG  O
ATOM    844  CB  VAL    56      -8.568 -18.090  36.756  1.00 84.30      1SG  C
ATOM    845  CG1 VAL    56      -7.104 -18.525  36.723  1.00 84.30      1SG  C
ATOM    846  CG2 VAL    56      -9.540 -19.237  37.034  1.00 84.30      1SG  C
ATOM    847  H   VAL    56      -7.559 -15.674  36.733  1.00  0.00           H
ATOM    848  HA  VAL    56      -9.824 -16.887  37.999  1.00  0.00           H
ATOM    849  HB  VAL    56      -8.837 -17.642  35.800  1.00  0.00           H
ATOM    850 1HG1 VAL    56      -7.150 -19.509  36.255  1.00  0.00           H
ATOM    851 2HG1 VAL    56      -6.604 -18.015  35.902  1.00  0.00           H
ATOM    852 3HG1 VAL    56      -6.459 -18.803  37.554  1.00  0.00           H
ATOM    853 1HG2 VAL    56      -9.502 -19.963  36.222  1.00  0.00           H
ATOM    854 2HG2 VAL    56      -9.333 -19.782  37.954  1.00  0.00           H
ATOM    855 3HG2 VAL    56     -10.568 -18.881  37.073  1.00  0.00           H
ATOM    856  N   ALA    57      -6.835 -17.362  39.280  1.00 37.77      1SG  N
ATOM    857  CA  ALA    57      -6.094 -17.844  40.425  1.00 37.77      1SG  C
ATOM    858  C   ALA    57      -6.671 -17.198  41.671  1.00 37.77      1SG  C
ATOM    859  O   ALA    57      -6.662 -17.807  42.738  1.00 37.77      1SG  O
ATOM    860  CB  ALA    57      -4.609 -17.486  40.370  1.00 37.77      1SG  C
ATOM    861  H   ALA    57      -6.318 -16.870  38.565  1.00  0.00           H
ATOM    862  HA  ALA    57      -6.217 -18.923  40.510  1.00  0.00           H
ATOM    863 1HB  ALA    57      -4.108 -17.599  41.331  1.00  0.00           H
ATOM    864 2HB  ALA    57      -4.106 -18.158  39.675  1.00  0.00           H
ATOM    865 3HB  ALA    57      -4.421 -16.484  39.986  1.00  0.00           H
ATOM    866  N   VAL    58      -7.118 -15.947  41.543  1.00 32.20      1SG  N
ATOM    867  CA  VAL    58      -7.645 -15.252  42.694  1.00 32.20      1SG  C
ATOM    868  C   VAL    58      -8.881 -15.972  43.196  1.00 32.20      1SG  C
ATOM    869  O   VAL    58      -9.022 -16.198  44.395  1.00 32.20      1SG  O
ATOM    870  CB  VAL    58      -8.059 -13.822  42.381  1.00 32.20      1SG  C
ATOM    871  CG1 VAL    58      -8.697 -13.220  43.633  1.00 32.20      1SG  C
ATOM    872  CG2 VAL    58      -6.827 -13.068  41.881  1.00 32.20      1SG  C
ATOM    873  H   VAL    58      -7.087 -15.460  40.660  1.00  0.00           H
ATOM    874  HA  VAL    58      -6.881 -15.231  43.464  1.00  0.00           H
ATOM    875  HB  VAL    58      -8.801 -13.828  41.584  1.00  0.00           H
ATOM    876 1HG1 VAL    58      -8.926 -12.178  43.414  1.00  0.00           H
ATOM    877 2HG1 VAL    58      -9.657 -13.641  43.932  1.00  0.00           H
ATOM    878 3HG1 VAL    58      -8.025 -13.178  44.490  1.00  0.00           H
ATOM    879 1HG2 VAL    58      -7.108 -12.258  41.210  1.00  0.00           H
ATOM    880 2HG2 VAL    58      -6.294 -12.612  42.713  1.00  0.00           H
ATOM    881 3HG2 VAL    58      -6.095 -13.672  41.353  1.00  0.00           H
ATOM    882  N   GLY    59      -9.772 -16.329  42.270  1.00 32.99      1SG  N
ATOM    883  CA  GLY    59     -10.995 -16.978  42.682  1.00 32.99      1SG  C
ATOM    884  C   GLY    59     -10.676 -18.335  43.282  1.00 32.99      1SG  C
ATOM    885  O   GLY    59     -11.323 -18.730  44.249  1.00 32.99      1SG  O
ATOM    886  H   GLY    59      -9.630 -16.136  41.289  1.00  0.00           H
ATOM    887 2HA  GLY    59     -11.563 -16.360  43.375  1.00  0.00           H
ATOM    888  HA3 GLY    59     -11.607 -17.180  41.805  1.00  0.00           H
ATOM    889  N   ALA    60      -9.764 -19.080  42.654  1.00 69.87      1SG  N
ATOM    890  CA  ALA    60      -9.493 -20.401  43.177  1.00 69.87      1SG  C
ATOM    891  C   ALA    60      -8.742 -20.381  44.498  1.00 69.87      1SG  C
ATOM    892  O   ALA    60      -9.218 -20.971  45.466  1.00 69.87      1SG  O
ATOM    893  CB  ALA    60      -8.658 -21.246  42.214  1.00 69.87      1SG  C
ATOM    894  H   ALA    60      -9.275 -18.755  41.832  1.00  0.00           H
ATOM    895  HA  ALA    60     -10.438 -20.922  43.326  1.00  0.00           H
ATOM    896 1HB  ALA    60      -8.439 -22.233  42.623  1.00  0.00           H
ATOM    897 2HB  ALA    60      -9.200 -21.401  41.280  1.00  0.00           H
ATOM    898 3HB  ALA    60      -7.711 -20.771  41.956  1.00  0.00           H
ATOM    899  N   LEU    61      -7.537 -19.803  44.504  1.00 95.41      1SG  N
ATOM    900  CA  LEU    61      -6.665 -19.772  45.660  1.00 95.41      1SG  C
ATOM    901  C   LEU    61      -6.814 -18.612  46.630  1.00 95.41      1SG  C
ATOM    902  O   LEU    61      -7.049 -18.779  47.827  1.00 95.41      1SG  O
ATOM    903  CB  LEU    61      -5.188 -19.805  45.257  1.00 95.41      1SG  C
ATOM    904  CG  LEU    61      -4.814 -21.083  44.500  1.00 95.41      1SG  C
ATOM    905  CD1 LEU    61      -3.335 -21.096  44.102  1.00 95.41      1SG  C
ATOM    906  CD2 LEU    61      -5.233 -22.334  45.278  1.00 95.41      1SG  C
ATOM    907  H   LEU    61      -7.210 -19.327  43.674  1.00  0.00           H
ATOM    908  HA  LEU    61      -6.878 -20.637  46.288  1.00  0.00           H
ATOM    909 2HB  LEU    61      -4.947 -18.938  44.640  1.00  0.00           H
ATOM    910  HB3 LEU    61      -4.553 -19.726  46.140  1.00  0.00           H
ATOM    911  HG  LEU    61      -5.372 -21.096  43.562  1.00  0.00           H
ATOM    912 1HD1 LEU    61      -3.086 -21.979  43.513  1.00  0.00           H
ATOM    913 2HD1 LEU    61      -3.077 -20.223  43.502  1.00  0.00           H
ATOM    914 3HD1 LEU    61      -2.688 -21.094  44.980  1.00  0.00           H
ATOM    915 1HD2 LEU    61      -4.818 -23.234  44.823  1.00  0.00           H
ATOM    916 2HD2 LEU    61      -4.880 -22.305  46.310  1.00  0.00           H
ATOM    917 3HD2 LEU    61      -6.314 -22.481  45.291  1.00  0.00           H
ATOM    918  N   VAL    62      -6.732 -17.389  46.098  1.00 49.42      1SG  N
ATOM    919  CA  VAL    62      -6.559 -16.208  46.914  1.00 49.42      1SG  C
ATOM    920  C   VAL    62      -7.746 -16.001  47.833  1.00 49.42      1SG  C
ATOM    921  O   VAL    62      -7.586 -15.701  49.016  1.00 49.42      1SG  O
ATOM    922  CB  VAL    62      -6.431 -14.926  46.104  1.00 49.42      1SG  C
ATOM    923  CG1 VAL    62      -6.416 -13.743  47.073  1.00 49.42      1SG  C
ATOM    924  CG2 VAL    62      -5.183 -15.062  45.234  1.00 49.42      1SG  C
ATOM    925  H   VAL    62      -6.637 -17.272  45.099  1.00  0.00           H
ATOM    926  HA  VAL    62      -5.676 -16.333  47.537  1.00  0.00           H
ATOM    927  HB  VAL    62      -7.318 -14.828  45.482  1.00  0.00           H
ATOM    928 1HG1 VAL    62      -6.207 -12.855  46.481  1.00  0.00           H
ATOM    929 2HG1 VAL    62      -7.384 -13.498  47.506  1.00  0.00           H
ATOM    930 3HG1 VAL    62      -5.708 -13.887  47.887  1.00  0.00           H
ATOM    931 1HG2 VAL    62      -5.005 -14.067  44.830  1.00  0.00           H
ATOM    932 2HG2 VAL    62      -4.308 -15.301  45.838  1.00  0.00           H
ATOM    933 3HG2 VAL    62      -5.303 -15.879  44.525  1.00  0.00           H
ATOM    934  N   ILE    63      -8.960 -16.110  47.289  1.00105.31      1SG  N
ATOM    935  CA  ILE    63     -10.162 -15.876  48.051  1.00105.31      1SG  C
ATOM    936  C   ILE    63     -10.289 -16.893  49.168  1.00105.31      1SG  C
ATOM    937  O   ILE    63     -10.613 -16.507  50.289  1.00105.31      1SG  O
ATOM    938  CB  ILE    63     -11.433 -15.984  47.222  1.00105.31      1SG  C
ATOM    939  CG1 ILE    63     -11.471 -14.924  46.122  1.00105.31      1SG  C
ATOM    940  CG2 ILE    63     -12.616 -15.940  48.188  1.00105.31      1SG  C
ATOM    941  CD1 ILE    63     -11.608 -13.498  46.650  1.00105.31      1SG  C
ATOM    942  H   ILE    63      -9.060 -16.342  46.310  1.00  0.00           H
ATOM    943  HA  ILE    63     -10.095 -14.891  48.507  1.00  0.00           H
ATOM    944  HB  ILE    63     -11.504 -16.820  46.531  1.00  0.00           H
ATOM    945 2HG1 ILE    63     -10.590 -14.941  45.485  1.00  0.00           H
ATOM    946 HG13 ILE    63     -12.318 -15.122  45.465  1.00  0.00           H
ATOM    947 1HG2 ILE    63     -13.474 -15.677  47.570  1.00  0.00           H
ATOM    948 2HG2 ILE    63     -12.861 -16.916  48.609  1.00  0.00           H
ATOM    949 3HG2 ILE    63     -12.371 -15.267  49.006  1.00  0.00           H
ATOM    950 1HD1 ILE    63     -11.829 -12.863  45.794  1.00  0.00           H
ATOM    951 2HD1 ILE    63     -12.311 -13.429  47.475  1.00  0.00           H
ATOM    952 3HD1 ILE    63     -10.641 -13.185  47.039  1.00  0.00           H
ATOM    953  N   PRO    64     -10.035 -18.165  48.889  1.00 62.89      1SG  N
ATOM    954  CA  PRO    64     -10.172 -19.138  49.946  1.00 62.89      1SG  C
ATOM    955  C   PRO    64      -9.131 -18.899  51.019  1.00 62.89      1SG  C
ATOM    956  O   PRO    64      -9.423 -19.116  52.194  1.00 62.89      1SG  O
ATOM    957  CB  PRO    64     -10.029 -20.495  49.265  1.00 62.89      1SG  C
ATOM    958  CG  PRO    64     -10.557 -20.222  47.855  1.00 62.89      1SG  C
ATOM    959  CD  PRO    64     -10.235 -18.752  47.583  1.00 62.89      1SG  C
ATOM    960  HA  PRO    64     -11.166 -19.064  50.383  1.00  0.00           H
ATOM    961 2HB  PRO    64      -8.987 -20.809  49.210  1.00  0.00           H
ATOM    962  HB3 PRO    64     -10.589 -21.272  49.786  1.00  0.00           H
ATOM    963 2HG  PRO    64     -10.390 -21.086  47.216  1.00  0.00           H
ATOM    964  HG3 PRO    64     -11.641 -20.291  47.951  1.00  0.00           H
ATOM    965  HD3 PRO    64     -11.183 -18.542  47.096  1.00  0.00           H
ATOM    966 2HD  PRO    64      -9.423 -18.617  46.871  1.00  0.00           H
ATOM    967  N   LEU    65      -7.973 -18.364  50.631  1.00 91.11      1SG  N
ATOM    968  CA  LEU    65      -6.925 -18.101  51.591  1.00 91.11      1SG  C
ATOM    969  C   LEU    65      -7.382 -16.935  52.444  1.00 91.11      1SG  C
ATOM    970  O   LEU    65      -7.206 -16.932  53.657  1.00 91.11      1SG  O
ATOM    971  CB  LEU    65      -5.568 -17.737  50.993  1.00 91.11      1SG  C
ATOM    972  CG  LEU    65      -4.709 -18.958  50.654  1.00 91.11      1SG  C
ATOM    973  CD1 LEU    65      -5.390 -19.932  49.692  1.00 91.11      1SG  C
ATOM    974  CD2 LEU    65      -3.313 -18.552  50.181  1.00 91.11      1SG  C
ATOM    975  H   LEU    65      -7.757 -18.229  49.652  1.00  0.00           H
ATOM    976  HA  LEU    65      -6.809 -18.954  52.256  1.00  0.00           H
ATOM    977 2HB  LEU    65      -5.775 -17.295  50.018  1.00  0.00           H
ATOM    978  HB3 LEU    65      -5.076 -16.874  51.440  1.00  0.00           H
ATOM    979  HG  LEU    65      -4.629 -19.671  51.471  1.00  0.00           H
ATOM    980 1HD1 LEU    65      -4.947 -20.922  49.818  1.00  0.00           H
ATOM    981 2HD1 LEU    65      -6.454 -20.116  49.833  1.00  0.00           H
ATOM    982 3HD1 LEU    65      -5.138 -19.714  48.654  1.00  0.00           H
ATOM    983 1HD2 LEU    65      -2.545 -19.310  50.329  1.00  0.00           H
ATOM    984 2HD2 LEU    65      -3.355 -18.562  49.091  1.00  0.00           H
ATOM    985 3HD2 LEU    65      -2.994 -17.517  50.251  1.00  0.00           H
ATOM    986  N   ALA    66      -8.086 -15.963  51.860  1.00 28.77      1SG  N
ATOM    987  CA  ALA    66      -8.486 -14.786  52.597  1.00 28.77      1SG  C
ATOM    988  C   ALA    66      -9.431 -15.224  53.700  1.00 28.77      1SG  C
ATOM    989  O   ALA    66      -9.327 -14.752  54.828  1.00 28.77      1SG  O
ATOM    990  CB  ALA    66      -9.236 -13.771  51.734  1.00 28.77      1SG  C
ATOM    991  H   ALA    66      -8.245 -15.996  50.862  1.00  0.00           H
ATOM    992  HA  ALA    66      -7.607 -14.323  53.043  1.00  0.00           H
ATOM    993 1HB  ALA    66      -9.540 -12.899  52.314  1.00  0.00           H
ATOM    994 2HB  ALA    66      -8.598 -13.419  50.923  1.00  0.00           H
ATOM    995 3HB  ALA    66     -10.127 -14.206  51.283  1.00  0.00           H
ATOM    996  N   ILE    67     -10.349 -16.131  53.364  1.00 41.43      1SG  N
ATOM    997  CA  ILE    67     -11.338 -16.563  54.327  1.00 41.43      1SG  C
ATOM    998  C   ILE    67     -10.678 -17.345  55.444  1.00 41.43      1SG  C
ATOM    999  O   ILE    67     -11.023 -17.118  56.600  1.00 41.43      1SG  O
ATOM   1000  CB  ILE    67     -12.384 -17.498  53.732  1.00 41.43      1SG  C
ATOM   1001  CG1 ILE    67     -13.118 -16.762  52.611  1.00 41.43      1SG  C
ATOM   1002  CG2 ILE    67     -13.294 -17.966  54.870  1.00 41.43      1SG  C
ATOM   1003  CD1 ILE    67     -13.977 -17.690  51.753  1.00 41.43      1SG  C
ATOM   1004  H   ILE    67     -10.408 -16.514  52.433  1.00  0.00           H
ATOM   1005  HA  ILE    67     -11.839 -15.698  54.757  1.00  0.00           H
ATOM   1006  HB  ILE    67     -11.885 -18.365  53.298  1.00  0.00           H
ATOM   1007 2HG1 ILE    67     -13.752 -15.986  53.038  1.00  0.00           H
ATOM   1008 HG13 ILE    67     -12.437 -16.245  51.938  1.00  0.00           H
ATOM   1009 1HG2 ILE    67     -14.190 -18.442  54.470  1.00  0.00           H
ATOM   1010 2HG2 ILE    67     -12.853 -18.732  55.510  1.00  0.00           H
ATOM   1011 3HG2 ILE    67     -13.641 -17.146  55.497  1.00  0.00           H
ATOM   1012 1HD1 ILE    67     -14.471 -17.136  50.955  1.00  0.00           H
ATOM   1013 2HD1 ILE    67     -13.378 -18.471  51.284  1.00  0.00           H
ATOM   1014 3HD1 ILE    67     -14.762 -18.183  52.329  1.00  0.00           H
ATOM   1015  N   LEU    68      -9.703 -18.206  55.116  1.00 43.45      1SG  N
ATOM   1016  CA  LEU    68      -9.020 -19.025  56.098  1.00 43.45      1SG  C
ATOM   1017  C   LEU    68      -8.289 -18.153  57.100  1.00 43.45      1SG  C
ATOM   1018  O   LEU    68      -8.344 -18.418  58.297  1.00 43.45      1SG  O
ATOM   1019  CB  LEU    68      -7.984 -19.961  55.452  1.00 43.45      1SG  C
ATOM   1020  CG  LEU    68      -7.250 -20.853  56.484  1.00 43.45      1SG  C
ATOM   1021  CD1 LEU    68      -8.229 -21.798  57.202  1.00 43.45      1SG  C
ATOM   1022  CD2 LEU    68      -6.075 -21.592  55.840  1.00 43.45      1SG  C
ATOM   1023  H   LEU    68      -9.442 -18.300  54.140  1.00  0.00           H
ATOM   1024  HA  LEU    68      -9.792 -19.601  56.608  1.00  0.00           H
ATOM   1025 2HB  LEU    68      -8.472 -20.586  54.707  1.00  0.00           H
ATOM   1026  HB3 LEU    68      -7.247 -19.366  54.907  1.00  0.00           H
ATOM   1027  HG  LEU    68      -6.780 -20.241  57.255  1.00  0.00           H
ATOM   1028 1HD1 LEU    68      -7.699 -22.472  57.872  1.00  0.00           H
ATOM   1029 2HD1 LEU    68      -8.947 -21.253  57.818  1.00  0.00           H
ATOM   1030 3HD1 LEU    68      -8.792 -22.401  56.490  1.00  0.00           H
ATOM   1031 1HD2 LEU    68      -5.537 -22.186  56.579  1.00  0.00           H
ATOM   1032 2HD2 LEU    68      -6.411 -22.258  55.048  1.00  0.00           H
ATOM   1033 3HD2 LEU    68      -5.361 -20.887  55.409  1.00  0.00           H
ATOM   1034  N   ILE    69      -7.610 -17.117  56.600  1.00107.40      1SG  N
ATOM   1035  CA  ILE    69      -6.822 -16.212  57.407  1.00107.40      1SG  C
ATOM   1036  C   ILE    69      -7.679 -15.488  58.458  1.00107.40      1SG  C
ATOM   1037  O   ILE    69      -7.142 -15.093  59.488  1.00107.40      1SG  O
ATOM   1038  CB  ILE    69      -6.058 -15.211  56.534  1.00107.40      1SG  C
ATOM   1039  CG1 ILE    69      -4.982 -15.925  55.706  1.00107.40      1SG  C
ATOM   1040  CG2 ILE    69      -5.455 -14.105  57.422  1.00107.40      1SG  C
ATOM   1041  CD1 ILE    69      -4.325 -15.017  54.671  1.00107.40      1SG  C
ATOM   1042  H   ILE    69      -7.633 -16.963  55.595  1.00  0.00           H
ATOM   1043  HA  ILE    69      -6.088 -16.817  57.946  1.00  0.00           H
ATOM   1044  HB  ILE    69      -6.761 -14.749  55.842  1.00  0.00           H
ATOM   1045 2HG1 ILE    69      -4.224 -16.343  56.363  1.00  0.00           H
ATOM   1046 HG13 ILE    69      -5.423 -16.778  55.203  1.00  0.00           H
ATOM   1047 1HG2 ILE    69      -4.744 -13.505  56.887  1.00  0.00           H
ATOM   1048 2HG2 ILE    69      -6.215 -13.402  57.778  1.00  0.00           H
ATOM   1049 3HG2 ILE    69      -4.940 -14.531  58.288  1.00  0.00           H
ATOM   1050 1HD1 ILE    69      -3.761 -15.615  53.971  1.00  0.00           H
ATOM   1051 2HD1 ILE    69      -5.055 -14.459  54.088  1.00  0.00           H
ATOM   1052 3HD1 ILE    69      -3.641 -14.315  55.145  1.00  0.00           H
ATOM   1053  N   ASN    70      -9.009 -15.399  58.326  1.00130.42      1SG  N
ATOM   1054  CA  ASN    70      -9.899 -14.995  59.420  1.00130.42      1SG  C
ATOM   1055  C   ASN    70     -10.236 -16.219  60.294  1.00130.42      1SG  C
ATOM   1056  O   ASN    70     -11.343 -16.758  60.250  1.00130.42      1SG  O
ATOM   1057  CB  ASN    70     -11.187 -14.348  58.867  1.00130.42      1SG  C
ATOM   1058  CG  ASN    70     -10.914 -12.988  58.231  1.00130.42      1SG  C
ATOM   1059  ND2 ASN    70     -10.518 -11.996  59.027  1.00130.42      1SG  N
ATOM   1060  OD1 ASN    70     -11.089 -12.812  57.031  1.00130.42      1SG  O
ATOM   1061  H   ASN    70      -9.432 -15.819  57.506  1.00  0.00           H
ATOM   1062  HA  ASN    70      -9.406 -14.267  60.067  1.00  0.00           H
ATOM   1063 2HB  ASN    70     -11.669 -15.002  58.139  1.00  0.00           H
ATOM   1064  HB3 ASN    70     -11.914 -14.199  59.668  1.00  0.00           H
ATOM   1065 2HD2 ASN    70     -10.281 -11.102  58.620  1.00  0.00           H
ATOM   1066 1HD2 ASN    70     -10.322 -12.154  60.005  1.00  0.00           H
ATOM   1067  N   ILE    71      -9.264 -16.640  61.110  1.00140.21      1SG  N
ATOM   1068  CA  ILE    71      -9.349 -17.694  62.119  1.00140.21      1SG  C
ATOM   1069  C   ILE    71      -8.440 -17.307  63.308  1.00140.21      1SG  C
ATOM   1070  O   ILE    71      -7.904 -16.196  63.350  1.00140.21      1SG  O
ATOM   1071  CB  ILE    71      -9.125 -19.094  61.459  1.00140.21      1SG  C
ATOM   1072  CG1 ILE    71      -9.875 -20.245  62.170  1.00140.21      1SG  C
ATOM   1073  CG2 ILE    71      -7.636 -19.446  61.257  1.00140.21      1SG  C
ATOM   1074  CD1 ILE    71     -11.385 -20.255  61.896  1.00140.21      1SG  C
ATOM   1075  H   ILE    71      -8.387 -16.132  61.084  1.00  0.00           H
ATOM   1076  HA  ILE    71     -10.364 -17.657  62.519  1.00  0.00           H
ATOM   1077  HB  ILE    71      -9.556 -19.054  60.458  1.00  0.00           H
ATOM   1078 2HG1 ILE    71      -9.473 -21.200  61.828  1.00  0.00           H
ATOM   1079 HG13 ILE    71      -9.710 -20.223  63.245  1.00  0.00           H
ATOM   1080 1HG2 ILE    71      -7.528 -20.330  60.627  1.00  0.00           H
ATOM   1081 2HG2 ILE    71      -7.106 -18.633  60.758  1.00  0.00           H
ATOM   1082 3HG2 ILE    71      -7.121 -19.651  62.195  1.00  0.00           H
ATOM   1083 1HD1 ILE    71     -11.860 -21.109  62.379  1.00  0.00           H
ATOM   1084 2HD1 ILE    71     -11.875 -19.356  62.270  1.00  0.00           H
ATOM   1085 3HD1 ILE    71     -11.593 -20.326  60.828  1.00  0.00           H
ATOM   1086  N   GLY    72      -8.270 -18.211  64.277  1.00 41.89      1SG  N
ATOM   1087  CA  GLY    72      -7.537 -18.006  65.527  1.00 41.89      1SG  C
ATOM   1088  C   GLY    72      -6.228 -18.811  65.638  1.00 41.89      1SG  C
ATOM   1089  O   GLY    72      -5.198 -18.183  65.888  1.00 41.89      1SG  O
ATOM   1090  H   GLY    72      -8.733 -19.100  64.160  1.00  0.00           H
ATOM   1091 2HA  GLY    72      -7.319 -16.949  65.690  1.00  0.00           H
ATOM   1092  HA3 GLY    72      -8.184 -18.298  66.355  1.00  0.00           H
ATOM   1093  N   PRO    73      -6.234 -20.163  65.508  1.00101.43      1SG  N
ATOM   1094  CA  PRO    73      -5.060 -21.044  65.673  1.00101.43      1SG  C
ATOM   1095  C   PRO    73      -3.761 -20.633  64.951  1.00101.43      1SG  C
ATOM   1096  O   PRO    73      -3.779 -20.058  63.861  1.00101.43      1SG  O
ATOM   1097  CB  PRO    73      -5.522 -22.424  65.181  1.00101.43      1SG  C
ATOM   1098  CG  PRO    73      -7.012 -22.437  65.460  1.00101.43      1SG  C
ATOM   1099  CD  PRO    73      -7.436 -20.978  65.296  1.00101.43      1SG  C
ATOM   1100  HA  PRO    73      -4.866 -21.092  66.746  1.00  0.00           H
ATOM   1101 2HB  PRO    73      -5.356 -22.527  64.107  1.00  0.00           H
ATOM   1102  HB3 PRO    73      -4.996 -23.242  65.674  1.00  0.00           H
ATOM   1103 2HG  PRO    73      -7.563 -23.116  64.808  1.00  0.00           H
ATOM   1104  HG3 PRO    73      -7.185 -22.755  66.489  1.00  0.00           H
ATOM   1105  HD3 PRO    73      -8.248 -20.722  65.979  1.00  0.00           H
ATOM   1106 2HD  PRO    73      -7.781 -20.832  64.274  1.00  0.00           H
ATOM   1107  N   GLN    74      -2.625 -20.978  65.567  1.00100.48      1SG  N
ATOM   1108  CA  GLN    74      -1.277 -20.802  65.038  1.00100.48      1SG  C
ATOM   1109  C   GLN    74      -0.925 -21.960  64.088  1.00100.48      1SG  C
ATOM   1110  O   GLN    74      -1.318 -23.106  64.311  1.00100.48      1SG  O
ATOM   1111  CB  GLN    74      -0.298 -20.763  66.242  1.00100.48      1SG  C
ATOM   1112  CG  GLN    74       1.225 -20.788  65.920  1.00100.48      1SG  C
ATOM   1113  CD  GLN    74       1.940 -22.150  65.979  1.00100.48      1SG  C
ATOM   1114  NE2 GLN    74       1.277 -23.224  66.392  1.00100.48      1SG  N
ATOM   1115  OE1 GLN    74       3.115 -22.237  65.638  1.00100.48      1SG  O
ATOM   1116  H   GLN    74      -2.710 -21.511  66.421  1.00  0.00           H
ATOM   1117  HA  GLN    74      -1.216 -19.860  64.489  1.00  0.00           H
ATOM   1118 2HB  GLN    74      -0.500 -19.840  66.788  1.00  0.00           H
ATOM   1119  HB3 GLN    74      -0.555 -21.550  66.952  1.00  0.00           H
ATOM   1120 2HG  GLN    74       1.416 -20.339  64.946  1.00  0.00           H
ATOM   1121  HG3 GLN    74       1.744 -20.148  66.632  1.00  0.00           H
ATOM   1122 2HE2 GLN    74       1.746 -24.118  66.425  1.00  0.00           H
ATOM   1123 1HE2 GLN    74       0.300 -23.180  66.635  1.00  0.00           H
ATOM   1124  N   THR    75      -0.122 -21.642  63.075  1.00115.98      1SG  N
ATOM   1125  CA  THR    75       0.557 -22.535  62.148  1.00115.98      1SG  C
ATOM   1126  C   THR    75       2.006 -22.010  62.010  1.00115.98      1SG  C
ATOM   1127  O   THR    75       2.245 -20.816  62.219  1.00115.98      1SG  O
ATOM   1128  CB  THR    75      -0.276 -22.652  60.842  1.00115.98      1SG  C
ATOM   1129  CG2 THR    75      -1.646 -23.322  61.025  1.00115.98      1SG  C
ATOM   1130  OG1 THR    75      -0.485 -21.379  60.244  1.00115.98      1SG  O
ATOM   1131  H   THR    75       0.165 -20.681  62.958  1.00  0.00           H
ATOM   1132  HA  THR    75       0.628 -23.526  62.601  1.00  0.00           H
ATOM   1133  HB  THR    75       0.288 -23.271  60.145  1.00  0.00           H
ATOM   1134 1HG2 THR    75      -2.135 -23.495  60.065  1.00  0.00           H
ATOM   1135 2HG2 THR    75      -1.544 -24.291  61.515  1.00  0.00           H
ATOM   1136 3HG2 THR    75      -2.321 -22.716  61.631  1.00  0.00           H
ATOM   1137  HG1 THR    75      -0.981 -21.509  59.444  1.00  0.00           H
ATOM   1138  N   TYR    76       2.981 -22.890  61.726  1.00122.15      1SG  N
ATOM   1139  CA  TYR    76       4.423 -22.595  61.717  1.00122.15      1SG  C
ATOM   1140  C   TYR    76       4.778 -21.548  60.639  1.00122.15      1SG  C
ATOM   1141  O   TYR    76       4.697 -21.844  59.449  1.00122.15      1SG  O
ATOM   1142  CB  TYR    76       5.203 -23.910  61.488  1.00122.15      1SG  C
ATOM   1143  CG  TYR    76       6.716 -23.783  61.591  1.00122.15      1SG  C
ATOM   1144  CD1 TYR    76       7.341 -23.786  62.855  1.00122.15      1SG  C
ATOM   1145  CD2 TYR    76       7.501 -23.650  60.426  1.00122.15      1SG  C
ATOM   1146  CE1 TYR    76       8.740 -23.657  62.953  1.00122.15      1SG  C
ATOM   1147  CE2 TYR    76       8.900 -23.516  60.524  1.00122.15      1SG  C
ATOM   1148  CZ  TYR    76       9.521 -23.523  61.788  1.00122.15      1SG  C
ATOM   1149  OH  TYR    76      10.875 -23.398  61.893  1.00122.15      1SG  O
ATOM   1150  H   TYR    76       2.717 -23.849  61.561  1.00  0.00           H
ATOM   1151  HA  TYR    76       4.687 -22.205  62.702  1.00  0.00           H
ATOM   1152 2HB  TYR    76       4.885 -24.652  62.221  1.00  0.00           H
ATOM   1153  HB3 TYR    76       4.949 -24.333  60.514  1.00  0.00           H
ATOM   1154  HD1 TYR    76       6.752 -23.886  63.757  1.00  0.00           H
ATOM   1155  HD2 TYR    76       7.034 -23.639  59.450  1.00  0.00           H
ATOM   1156  HE1 TYR    76       9.211 -23.661  63.926  1.00  0.00           H
ATOM   1157  HE2 TYR    76       9.484 -23.408  59.620  1.00  0.00           H
ATOM   1158  HH  TYR    76      11.308 -23.314  61.049  1.00  0.00           H
ATOM   1159  N   PHE    77       5.175 -20.350  61.088  1.00 92.83      1SG  N
ATOM   1160  CA  PHE    77       5.260 -19.036  60.486  1.00 92.83      1SG  C
ATOM   1161  C   PHE    77       5.257 -18.948  58.975  1.00 92.83      1SG  C
ATOM   1162  O   PHE    77       4.459 -18.201  58.411  1.00 92.83      1SG  O
ATOM   1163  CB  PHE    77       6.439 -18.209  61.014  1.00 92.83      1SG  C
ATOM   1164  CG  PHE    77       6.242 -16.843  60.446  1.00 92.83      1SG  C
ATOM   1165  CD1 PHE    77       5.039 -16.187  60.731  1.00 92.83      1SG  C
ATOM   1166  CD2 PHE    77       7.157 -16.297  59.544  1.00 92.83      1SG  C
ATOM   1167  CE1 PHE    77       4.787 -14.952  60.176  1.00 92.83      1SG  C
ATOM   1168  CE2 PHE    77       6.903 -15.036  59.019  1.00 92.83      1SG  C
ATOM   1169  CZ  PHE    77       5.733 -14.365  59.344  1.00 92.83      1SG  C
ATOM   1170  H   PHE    77       5.337 -20.329  62.073  1.00  0.00           H
ATOM   1171  HA  PHE    77       4.319 -18.587  60.817  1.00  0.00           H
ATOM   1172 2HB  PHE    77       6.458 -18.120  62.098  1.00  0.00           H
ATOM   1173  HB3 PHE    77       7.402 -18.622  60.694  1.00  0.00           H
ATOM   1174  HD1 PHE    77       4.313 -16.594  61.408  1.00  0.00           H
ATOM   1175  HD2 PHE    77       8.071 -16.802  59.296  1.00  0.00           H
ATOM   1176  HE1 PHE    77       3.930 -14.421  60.508  1.00  0.00           H
ATOM   1177  HE2 PHE    77       7.649 -14.528  58.449  1.00  0.00           H
ATOM   1178  HZ  PHE    77       5.662 -13.342  59.054  1.00  0.00           H
ATOM   1179  N   HIE    78       6.175 -19.665  58.322  1.00 48.44      1SG  N
ATOM   1180  CA  HIE    78       6.324 -19.556  56.891  1.00 48.44      1SG  C
ATOM   1181  C   HIE    78       5.058 -19.993  56.185  1.00 48.44      1SG  C
ATOM   1182  O   HIE    78       4.675 -19.358  55.207  1.00 48.44      1SG  O
ATOM   1183  CB  HIE    78       7.418 -20.439  56.299  1.00 48.44      1SG  C
ATOM   1184  CG  HIE    78       8.789 -19.941  56.645  1.00 48.44      1SG  C
ATOM   1185  CD2 HIE    78       9.607 -19.072  55.979  1.00 48.44      1SG  C
ATOM   1186  ND1 HIE    78       9.495 -20.312  57.789  1.00 48.44      1SG  N
ATOM   1187  CE1 HIE    78      10.671 -19.677  57.746  1.00 48.44      1SG  C
ATOM   1188  NE2 HIE    78      10.793 -18.896  56.662  1.00 48.44      1SG  N
ATOM   1189  H   HIE    78       6.770 -20.299  58.834  1.00  0.00           H
ATOM   1190  HA  HIE    78       6.497 -18.511  56.642  1.00  0.00           H
ATOM   1191 2HB  HIE    78       7.317 -21.474  56.619  1.00  0.00           H
ATOM   1192  HB3 HIE    78       7.352 -20.430  55.212  1.00  0.00           H
ATOM   1193  HD2 HIE    78       9.427 -18.560  55.045  1.00  0.00           H
ATOM   1194  HE1 HIE    78      11.446 -19.759  58.494  1.00  0.00           H
ATOM   1195  HE2 HIE    78      11.585 -18.323  56.405  1.00  0.00           H
ATOM   1196  N   THR    79       4.367 -21.008  56.721  1.00 95.05      1SG  N
ATOM   1197  CA  THR    79       3.128 -21.454  56.124  1.00 95.05      1SG  C
ATOM   1198  C   THR    79       2.082 -20.346  56.193  1.00 95.05      1SG  C
ATOM   1199  O   THR    79       1.339 -20.157  55.233  1.00 95.05      1SG  O
ATOM   1200  CB  THR    79       2.583 -22.692  56.825  1.00 95.05      1SG  C
ATOM   1201  CG2 THR    79       2.082 -22.370  58.242  1.00 95.05      1SG  C
ATOM   1202  OG1 THR    79       1.485 -23.218  56.086  1.00 95.05      1SG  O
ATOM   1203  H   THR    79       4.679 -21.431  57.596  1.00  0.00           H
ATOM   1204  HA  THR    79       3.346 -21.697  55.085  1.00  0.00           H
ATOM   1205  HB  THR    79       3.352 -23.462  56.860  1.00  0.00           H
ATOM   1206 1HG2 THR    79       2.288 -23.195  58.908  1.00  0.00           H
ATOM   1207 2HG2 THR    79       2.438 -21.460  58.731  1.00  0.00           H
ATOM   1208 3HG2 THR    79       1.017 -22.199  58.168  1.00  0.00           H
ATOM   1209  HG1 THR    79       1.783 -23.447  55.211  1.00  0.00           H
ATOM   1210  N   CYS    80       2.046 -19.597  57.312  1.00 55.21      1SG  N
ATOM   1211  CA  CYS    80       1.093 -18.517  57.476  1.00 55.21      1SG  C
ATOM   1212  C   CYS    80       1.421 -17.416  56.475  1.00 55.21      1SG  C
ATOM   1213  O   CYS    80       0.519 -16.767  55.958  1.00 55.21      1SG  O
ATOM   1214  CB  CYS    80       1.074 -17.903  58.891  1.00 55.21      1SG  C
ATOM   1215  SG  CYS    80       0.250 -16.278  59.004  1.00 55.21      1SG  S
ATOM   1216  H   CYS    80       2.720 -19.776  58.050  1.00  0.00           H
ATOM   1217  HA  CYS    80       0.107 -18.929  57.273  1.00  0.00           H
ATOM   1218 2HB  CYS    80       0.507 -18.530  59.570  1.00  0.00           H
ATOM   1219  HB3 CYS    80       2.082 -17.807  59.298  1.00  0.00           H
ATOM   1220  N   LEU    81       2.704 -17.207  56.171  1.00 65.65      1SG  N
ATOM   1221  CA  LEU    81       3.129 -16.183  55.246  1.00 65.65      1SG  C
ATOM   1222  C   LEU    81       2.617 -16.464  53.841  1.00 65.65      1SG  C
ATOM   1223  O   LEU    81       2.151 -15.548  53.168  1.00 65.65      1SG  O
ATOM   1224  CB  LEU    81       4.647 -16.144  55.088  1.00 65.65      1SG  C
ATOM   1225  CG  LEU    81       5.409 -15.504  56.247  1.00 65.65      1SG  C
ATOM   1226  CD1 LEU    81       6.922 -15.624  56.052  1.00 65.65      1SG  C
ATOM   1227  CD2 LEU    81       4.985 -14.044  56.397  1.00 65.65      1SG  C
ATOM   1228  H   LEU    81       3.406 -17.773  56.636  1.00  0.00           H
ATOM   1229  HA  LEU    81       2.685 -15.240  55.561  1.00  0.00           H
ATOM   1230 2HB  LEU    81       5.075 -17.124  54.887  1.00  0.00           H
ATOM   1231  HB3 LEU    81       4.888 -15.556  54.203  1.00  0.00           H
ATOM   1232  HG  LEU    81       5.132 -16.039  57.155  1.00  0.00           H
ATOM   1233 1HD1 LEU    81       7.555 -14.855  56.486  1.00  0.00           H
ATOM   1234 2HD1 LEU    81       7.354 -16.610  56.206  1.00  0.00           H
ATOM   1235 3HD1 LEU    81       6.998 -15.316  55.015  1.00  0.00           H
ATOM   1236 1HD2 LEU    81       5.605 -13.380  56.993  1.00  0.00           H
ATOM   1237 2HD2 LEU    81       5.207 -13.586  55.438  1.00  0.00           H
ATOM   1238 3HD2 LEU    81       3.910 -13.911  56.449  1.00  0.00           H
ATOM   1239  N   MET    82       2.665 -17.734  53.436  1.00117.59      1SG  N
ATOM   1240  CA  MET    82       2.236 -18.126  52.114  1.00117.59      1SG  C
ATOM   1241  C   MET    82       0.741 -17.914  51.988  1.00117.59      1SG  C
ATOM   1242  O   MET    82       0.215 -17.507  50.954  1.00117.59      1SG  O
ATOM   1243  CB  MET    82       2.529 -19.591  51.790  1.00117.59      1SG  C
ATOM   1244  CG  MET    82       2.224 -19.979  50.342  1.00117.59      1SG  C
ATOM   1245  SD  MET    82       0.465 -20.183  49.945  1.00117.59      1SG  S
ATOM   1246  CE  MET    82       0.744 -20.602  48.203  1.00117.59      1SG  C
ATOM   1247  H   MET    82       3.021 -18.462  54.041  1.00  0.00           H
ATOM   1248  HA  MET    82       2.778 -17.503  51.405  1.00  0.00           H
ATOM   1249 2HB  MET    82       3.591 -19.758  51.974  1.00  0.00           H
ATOM   1250  HB3 MET    82       2.009 -20.259  52.477  1.00  0.00           H
ATOM   1251 2HG  MET    82       2.711 -19.279  49.662  1.00  0.00           H
ATOM   1252  HG3 MET    82       2.704 -20.938  50.147  1.00  0.00           H
ATOM   1253 1HE  MET    82      -0.209 -20.698  47.681  1.00  0.00           H
ATOM   1254 2HE  MET    82       1.337 -19.850  47.681  1.00  0.00           H
ATOM   1255 3HE  MET    82       1.269 -21.554  48.115  1.00  0.00           H
ATOM   1256  N   VAL    83      -0.053 -18.219  53.013  1.00101.07      1SG  N
ATOM   1257  CA  VAL    83      -1.457 -18.004  52.780  1.00101.07      1SG  C
ATOM   1258  C   VAL    83      -1.696 -16.521  52.597  1.00101.07      1SG  C
ATOM   1259  O   VAL    83      -2.541 -16.123  51.795  1.00101.07      1SG  O
ATOM   1260  CB  VAL    83      -2.329 -18.520  53.912  1.00101.07      1SG  C
ATOM   1261  CG1 VAL    83      -2.030 -17.712  55.166  1.00101.07      1SG  C
ATOM   1262  CG2 VAL    83      -3.784 -18.427  53.466  1.00101.07      1SG  C
ATOM   1263  H   VAL    83       0.295 -18.576  53.896  1.00  0.00           H
ATOM   1264  HA  VAL    83      -1.700 -18.610  51.915  1.00  0.00           H
ATOM   1265  HB  VAL    83      -2.083 -19.562  54.101  1.00  0.00           H
ATOM   1266 1HG1 VAL    83      -2.763 -18.001  55.911  1.00  0.00           H
ATOM   1267 2HG1 VAL    83      -1.202 -18.253  55.617  1.00  0.00           H
ATOM   1268 3HG1 VAL    83      -2.011 -16.631  55.290  1.00  0.00           H
ATOM   1269 1HG2 VAL    83      -4.357 -18.347  54.384  1.00  0.00           H
ATOM   1270 2HG2 VAL    83      -4.091 -17.563  52.890  1.00  0.00           H
ATOM   1271 3HG2 VAL    83      -4.136 -19.426  53.228  1.00  0.00           H
ATOM   1272  N   ALA    84      -1.039 -15.710  53.426  1.00 63.37      1SG  N
ATOM   1273  CA  ALA    84      -1.197 -14.274  53.442  1.00 63.37      1SG  C
ATOM   1274  C   ALA    84      -0.633 -13.584  52.213  1.00 63.37      1SG  C
ATOM   1275  O   ALA    84      -1.260 -12.649  51.717  1.00 63.37      1SG  O
ATOM   1276  CB  ALA    84      -0.556 -13.614  54.661  1.00 63.37      1SG  C
ATOM   1277  H   ALA    84      -0.395 -16.103  54.110  1.00  0.00           H
ATOM   1278  HA  ALA    84      -2.251 -14.009  53.422  1.00  0.00           H
ATOM   1279 1HB  ALA    84      -0.417 -12.541  54.537  1.00  0.00           H
ATOM   1280 2HB  ALA    84      -1.147 -13.786  55.560  1.00  0.00           H
ATOM   1281 3HB  ALA    84       0.434 -14.032  54.847  1.00  0.00           H
ATOM   1282  N   CYS    85       0.557 -14.002  51.778  1.00 88.21      1SG  N
ATOM   1283  CA  CYS    85       1.336 -13.364  50.735  1.00 88.21      1SG  C
ATOM   1284  C   CYS    85       0.963 -13.675  49.296  1.00 88.21      1SG  C
ATOM   1285  O   CYS    85       1.036 -12.802  48.437  1.00 88.21      1SG  O
ATOM   1286  CB  CYS    85       2.841 -13.589  50.881  1.00 88.21      1SG  C
ATOM   1287  SG  CYS    85       3.494 -12.844  52.396  1.00 88.21      1SG  S
ATOM   1288  H   CYS    85       1.026 -14.745  52.281  1.00  0.00           H
ATOM   1289  HA  CYS    85       1.177 -12.289  50.826  1.00  0.00           H
ATOM   1290 2HB  CYS    85       3.151 -14.630  50.956  1.00  0.00           H
ATOM   1291  HB3 CYS    85       3.377 -13.197  50.018  1.00  0.00           H
ATOM   1292  HG  CYS    85       3.117 -11.592  52.118  1.00  0.00           H
ATOM   1293  N   PRO    86       0.572 -14.915  49.017  1.00204.89      1SG  N
ATOM   1294  CA  PRO    86       0.274 -15.169  47.629  1.00204.89      1SG  C
ATOM   1295  C   PRO    86      -0.693 -14.291  46.868  1.00204.89      1SG  C
ATOM   1296  O   PRO    86      -0.511 -14.211  45.658  1.00204.89      1SG  O
ATOM   1297  CB  PRO    86       0.137 -16.683  47.538  1.00204.89      1SG  C
ATOM   1298  CG  PRO    86       1.342 -17.071  48.398  1.00204.89      1SG  C
ATOM   1299  CD  PRO    86       1.630 -15.863  49.293  1.00204.89      1SG  C
ATOM   1300  HA  PRO    86       1.189 -14.960  47.077  1.00  0.00           H
ATOM   1301 2HB  PRO    86      -0.802 -17.011  47.982  1.00  0.00           H
ATOM   1302  HB3 PRO    86       0.195 -17.044  46.512  1.00  0.00           H
ATOM   1303 2HG  PRO    86       1.148 -18.007  48.914  1.00  0.00           H
ATOM   1304  HG3 PRO    86       2.204 -17.279  47.764  1.00  0.00           H
ATOM   1305  HD3 PRO    86       2.596 -15.483  48.959  1.00  0.00           H
ATOM   1306 2HD  PRO    86       1.771 -16.028  50.359  1.00  0.00           H
ATOM   1307  N   VAL    87      -1.644 -13.634  47.533  1.00103.11      1SG  N
ATOM   1308  CA  VAL    87      -2.468 -12.755  46.739  1.00103.11      1SG  C
ATOM   1309  C   VAL    87      -1.555 -11.694  46.156  1.00103.11      1SG  C
ATOM   1310  O   VAL    87      -1.814 -11.191  45.066  1.00103.11      1SG  O
ATOM   1311  CB  VAL    87      -3.517 -12.034  47.575  1.00103.11      1SG  C
ATOM   1312  CG1 VAL    87      -2.811 -11.179  48.628  1.00103.11      1SG  C
ATOM   1313  CG2 VAL    87      -4.413 -11.249  46.616  1.00103.11      1SG  C
ATOM   1314  H   VAL    87      -1.776 -13.713  48.528  1.00  0.00           H
ATOM   1315  HA  VAL    87      -2.943 -13.321  45.941  1.00  0.00           H
ATOM   1316  HB  VAL    87      -4.063 -12.803  48.117  1.00  0.00           H
ATOM   1317 1HG1 VAL    87      -3.541 -10.889  49.382  1.00  0.00           H
ATOM   1318 2HG1 VAL    87      -2.011 -11.686  49.167  1.00  0.00           H
ATOM   1319 3HG1 VAL    87      -2.431 -10.237  48.232  1.00  0.00           H
ATOM   1320 1HG2 VAL    87      -5.345 -10.975  47.108  1.00  0.00           H
ATOM   1321 2HG2 VAL    87      -3.955 -10.301  46.333  1.00  0.00           H
ATOM   1322 3HG2 VAL    87      -4.631 -11.769  45.683  1.00  0.00           H
ATOM   1323  N   LEU    88      -0.492 -11.360  46.891  1.00 51.28      1SG  N
ATOM   1324  CA  LEU    88       0.450 -10.338  46.488  1.00 51.28      1SG  C
ATOM   1325  C   LEU    88       1.100 -10.764  45.184  1.00 51.28      1SG  C
ATOM   1326  O   LEU    88       1.387  -9.916  44.342  1.00 51.28      1SG  O
ATOM   1327  CB  LEU    88       1.559 -10.121  47.519  1.00 51.28      1SG  C
ATOM   1328  CG  LEU    88       1.041  -9.634  48.875  1.00 51.28      1SG  C
ATOM   1329  CD1 LEU    88       2.184  -9.383  49.862  1.00 51.28      1SG  C
ATOM   1330  CD2 LEU    88       0.112  -8.427  48.717  1.00 51.28      1SG  C
ATOM   1331  H   LEU    88      -0.297 -11.845  47.754  1.00  0.00           H
ATOM   1332  HA  LEU    88      -0.094  -9.416  46.290  1.00  0.00           H
ATOM   1333 2HB  LEU    88       2.228 -10.977  47.617  1.00  0.00           H
ATOM   1334  HB3 LEU    88       2.215  -9.341  47.130  1.00  0.00           H
ATOM   1335  HG  LEU    88       0.433 -10.425  49.316  1.00  0.00           H
ATOM   1336 1HD1 LEU    88       1.819  -9.045  50.833  1.00  0.00           H
ATOM   1337 2HD1 LEU    88       2.770 -10.287  50.031  1.00  0.00           H
ATOM   1338 3HD1 LEU    88       2.863  -8.622  49.478  1.00  0.00           H
ATOM   1339 1HD2 LEU    88      -0.143  -8.001  49.687  1.00  0.00           H
ATOM   1340 2HD2 LEU    88       0.568  -7.634  48.123  1.00  0.00           H
ATOM   1341 3HD2 LEU    88      -0.835  -8.679  48.240  1.00  0.00           H
ATOM   1342  N   ILE    89       1.372 -12.060  45.024  1.00137.62      1SG  N
ATOM   1343  CA  ILE    89       2.027 -12.466  43.801  1.00137.62      1SG  C
ATOM   1344  C   ILE    89       1.086 -12.222  42.636  1.00137.62      1SG  C
ATOM   1345  O   ILE    89       1.518 -11.728  41.597  1.00137.62      1SG  O
ATOM   1346  CB  ILE    89       2.516 -13.910  43.798  1.00137.62      1SG  C
ATOM   1347  CG1 ILE    89       1.413 -14.968  43.834  1.00137.62      1SG  C
ATOM   1348  CG2 ILE    89       3.491 -14.025  44.971  1.00137.62      1SG  C
ATOM   1349  CD1 ILE    89       0.696 -15.194  42.504  1.00137.62      1SG  C
ATOM   1350  H   ILE    89       1.122 -12.756  45.711  1.00  0.00           H
ATOM   1351  HA  ILE    89       2.903 -11.837  43.650  1.00  0.00           H
ATOM   1352  HB  ILE    89       3.085 -14.078  42.884  1.00  0.00           H
ATOM   1353 2HG1 ILE    89       1.459 -15.790  44.544  1.00  0.00           H
ATOM   1354 HG13 ILE    89       0.582 -14.311  44.039  1.00  0.00           H
ATOM   1355 1HG2 ILE    89       3.825 -15.058  45.062  1.00  0.00           H
ATOM   1356 2HG2 ILE    89       4.399 -13.449  44.790  1.00  0.00           H
ATOM   1357 3HG2 ILE    89       3.070 -13.754  45.938  1.00  0.00           H
ATOM   1358 1HD1 ILE    89      -0.288 -15.595  42.735  1.00  0.00           H
ATOM   1359 2HD1 ILE    89       0.783 -14.478  41.688  1.00  0.00           H
ATOM   1360 3HD1 ILE    89       1.202 -16.055  42.068  1.00  0.00           H
ATOM   1361  N   LEU    90      -0.198 -12.539  42.813  1.00 46.38      1SG  N
ATOM   1362  CA  LEU    90      -1.154 -12.391  41.737  1.00 46.38      1SG  C
ATOM   1363  C   LEU    90      -1.274 -10.924  41.368  1.00 46.38      1SG  C
ATOM   1364  O   LEU    90      -1.349 -10.598  40.186  1.00 46.38      1SG  O
ATOM   1365  CB  LEU    90      -2.558 -12.886  42.087  1.00 46.38      1SG  C
ATOM   1366  CG  LEU    90      -2.623 -14.403  42.286  1.00 46.38      1SG  C
ATOM   1367  CD1 LEU    90      -4.063 -14.869  42.505  1.00 46.38      1SG  C
ATOM   1368  CD2 LEU    90      -1.930 -15.151  41.145  1.00 46.38      1SG  C
ATOM   1369  H   LEU    90      -0.523 -12.919  43.690  1.00  0.00           H
ATOM   1370  HA  LEU    90      -0.756 -12.832  40.825  1.00  0.00           H
ATOM   1371 2HB  LEU    90      -2.934 -12.382  42.978  1.00  0.00           H
ATOM   1372  HB3 LEU    90      -3.244 -12.621  41.283  1.00  0.00           H
ATOM   1373  HG  LEU    90      -2.102 -14.606  43.222  1.00  0.00           H
ATOM   1374 1HD1 LEU    90      -4.065 -15.840  42.996  1.00  0.00           H
ATOM   1375 2HD1 LEU    90      -4.665 -14.084  42.954  1.00  0.00           H
ATOM   1376 3HD1 LEU    90      -4.526 -15.037  41.535  1.00  0.00           H
ATOM   1377 1HD2 LEU    90      -1.845 -16.216  41.360  1.00  0.00           H
ATOM   1378 2HD2 LEU    90      -2.570 -15.091  40.266  1.00  0.00           H
ATOM   1379 3HD2 LEU    90      -0.977 -14.813  40.743  1.00  0.00           H
ATOM   1380  N   THR    91      -1.312 -10.047  42.373  1.00126.13      1SG  N
ATOM   1381  CA  THR    91      -1.500  -8.647  42.071  1.00126.13      1SG  C
ATOM   1382  C   THR    91      -0.306  -8.093  41.319  1.00126.13      1SG  C
ATOM   1383  O   THR    91      -0.493  -7.328  40.376  1.00126.13      1SG  O
ATOM   1384  CB  THR    91      -1.773  -7.777  43.290  1.00126.13      1SG  C
ATOM   1385  CG2 THR    91      -3.123  -8.208  43.865  1.00126.13      1SG  C
ATOM   1386  OG1 THR    91      -0.745  -7.905  44.247  1.00126.13      1SG  O
ATOM   1387  H   THR    91      -1.271 -10.346  43.336  1.00  0.00           H
ATOM   1388  HA  THR    91      -2.359  -8.551  41.408  1.00  0.00           H
ATOM   1389  HB  THR    91      -1.835  -6.732  42.987  1.00  0.00           H
ATOM   1390 1HG2 THR    91      -3.300  -7.631  44.772  1.00  0.00           H
ATOM   1391 2HG2 THR    91      -3.931  -8.014  43.160  1.00  0.00           H
ATOM   1392 3HG2 THR    91      -3.165  -9.262  44.138  1.00  0.00           H
ATOM   1393  HG1 THR    91      -0.667  -8.813  44.497  1.00  0.00           H
ATOM   1394  N   GLN    92       0.907  -8.486  41.711  1.00 47.17      1SG  N
ATOM   1395  CA  GLN    92       2.074  -7.939  41.055  1.00 47.17      1SG  C
ATOM   1396  C   GLN    92       2.055  -8.362  39.597  1.00 47.17      1SG  C
ATOM   1397  O   GLN    92       2.392  -7.568  38.722  1.00 47.17      1SG  O
ATOM   1398  CB  GLN    92       3.392  -8.416  41.664  1.00 47.17      1SG  C
ATOM   1399  CG  GLN    92       4.564  -7.576  41.160  1.00 47.17      1SG  C
ATOM   1400  CD  GLN    92       4.298  -6.142  41.597  1.00 47.17      1SG  C
ATOM   1401  NE2 GLN    92       4.336  -5.204  40.644  1.00 47.17      1SG  N
ATOM   1402  OE1 GLN    92       4.052  -5.894  42.776  1.00 47.17      1SG  O
ATOM   1403  H   GLN    92       1.037  -9.113  42.491  1.00  0.00           H
ATOM   1404  HA  GLN    92       1.942  -6.859  41.093  1.00  0.00           H
ATOM   1405 2HB  GLN    92       3.339  -8.373  42.752  1.00  0.00           H
ATOM   1406  HB3 GLN    92       3.569  -9.467  41.436  1.00  0.00           H
ATOM   1407 2HG  GLN    92       5.584  -7.936  41.278  1.00  0.00           H
ATOM   1408  HG3 GLN    92       4.547  -7.582  40.070  1.00  0.00           H
ATOM   1409 2HE2 GLN    92       4.168  -4.235  40.879  1.00  0.00           H
ATOM   1410 1HE2 GLN    92       4.529  -5.451  39.683  1.00  0.00           H
ATOM   1411  N   SER    93       1.661  -9.610  39.337  1.00 30.85      1SG  N
ATOM   1412  CA  SER    93       1.641 -10.105  37.978  1.00 30.85      1SG  C
ATOM   1413  C   SER    93       0.694  -9.238  37.169  1.00 30.85      1SG  C
ATOM   1414  O   SER    93       1.002  -8.892  36.031  1.00 30.85      1SG  O
ATOM   1415  CB  SER    93       1.127 -11.542  37.861  1.00 30.85      1SG  C
ATOM   1416  OG  SER    93       1.129 -11.949  36.510  1.00 30.85      1SG  O
ATOM   1417  H   SER    93       1.399 -10.239  40.082  1.00  0.00           H
ATOM   1418  HA  SER    93       2.639 -10.023  37.549  1.00  0.00           H
ATOM   1419 2HB  SER    93       1.774 -12.210  38.431  1.00  0.00           H
ATOM   1420  HB3 SER    93       0.123 -11.656  38.269  1.00  0.00           H
ATOM   1421  HG  SER    93       0.562 -11.378  36.014  1.00  0.00           H
ATOM   1422  N   SER    94      -0.453  -8.883  37.753  1.00 41.17      1SG  N
ATOM   1423  CA  SER    94      -1.425  -8.108  37.013  1.00 41.17      1SG  C
ATOM   1424  C   SER    94      -0.816  -6.763  36.662  1.00 41.17      1SG  C
ATOM   1425  O   SER    94      -1.015  -6.277  35.551  1.00 41.17      1SG  O
ATOM   1426  CB  SER    94      -2.734  -7.871  37.768  1.00 41.17      1SG  C
ATOM   1427  OG  SER    94      -3.455  -9.082  37.839  1.00 41.17      1SG  O
ATOM   1428  H   SER    94      -0.672  -9.163  38.698  1.00  0.00           H
ATOM   1429  HA  SER    94      -1.646  -8.621  36.077  1.00  0.00           H
ATOM   1430 2HB  SER    94      -2.563  -7.484  38.773  1.00  0.00           H
ATOM   1431  HB3 SER    94      -3.357  -7.142  37.249  1.00  0.00           H
ATOM   1432  HG  SER    94      -2.966  -9.702  38.358  1.00  0.00           H
ATOM   1433  N   ILE    95      -0.060  -6.170  37.589  1.00 95.56      1SG  N
ATOM   1434  CA  ILE    95       0.512  -4.876  37.291  1.00 95.56      1SG  C
ATOM   1435  C   ILE    95       1.442  -4.993  36.099  1.00 95.56      1SG  C
ATOM   1436  O   ILE    95       1.417  -4.131  35.224  1.00 95.56      1SG  O
ATOM   1437  CB  ILE    95       1.309  -4.243  38.426  1.00 95.56      1SG  C
ATOM   1438  CG1 ILE    95       0.366  -3.614  39.453  1.00 95.56      1SG  C
ATOM   1439  CG2 ILE    95       2.286  -3.248  37.795  1.00 95.56      1SG  C
ATOM   1440  CD1 ILE    95      -0.528  -4.594  40.212  1.00 95.56      1SG  C
ATOM   1441  H   ILE    95       0.104  -6.585  38.494  1.00  0.00           H
ATOM   1442  HA  ILE    95      -0.286  -4.193  37.007  1.00  0.00           H
ATOM   1443  HB  ILE    95       1.897  -5.013  38.924  1.00  0.00           H
ATOM   1444 2HG1 ILE    95       0.961  -3.073  40.189  1.00  0.00           H
ATOM   1445 HG13 ILE    95      -0.263  -2.864  38.974  1.00  0.00           H
ATOM   1446 1HG2 ILE    95       2.706  -2.661  38.612  1.00  0.00           H
ATOM   1447 2HG2 ILE    95       3.178  -3.670  37.329  1.00  0.00           H
ATOM   1448 3HG2 ILE    95       1.814  -2.513  37.142  1.00  0.00           H
ATOM   1449 1HD1 ILE    95      -1.133  -4.040  40.928  1.00  0.00           H
ATOM   1450 2HD1 ILE    95      -1.215  -5.158  39.582  1.00  0.00           H
ATOM   1451 3HD1 ILE    95       0.128  -5.203  40.832  1.00  0.00           H
ATOM   1452  N   LEU    96       2.245  -6.059  36.053  1.00 37.14      1SG  N
ATOM   1453  CA  LEU    96       3.193  -6.214  34.973  1.00 37.14      1SG  C
ATOM   1454  C   LEU    96       2.425  -6.345  33.669  1.00 37.14      1SG  C
ATOM   1455  O   LEU    96       2.843  -5.797  32.652  1.00 37.14      1SG  O
ATOM   1456  CB  LEU    96       4.066  -7.460  35.139  1.00 37.14      1SG  C
ATOM   1457  CG  LEU    96       4.929  -7.418  36.404  1.00 37.14      1SG  C
ATOM   1458  CD1 LEU    96       5.799  -8.669  36.549  1.00 37.14      1SG  C
ATOM   1459  CD2 LEU    96       5.730  -6.117  36.495  1.00 37.14      1SG  C
ATOM   1460  H   LEU    96       2.228  -6.754  36.785  1.00  0.00           H
ATOM   1461  HA  LEU    96       3.798  -5.313  34.887  1.00  0.00           H
ATOM   1462 2HB  LEU    96       3.457  -8.365  35.140  1.00  0.00           H
ATOM   1463  HB3 LEU    96       4.719  -7.538  34.270  1.00  0.00           H
ATOM   1464  HG  LEU    96       4.270  -7.427  37.272  1.00  0.00           H
ATOM   1465 1HD1 LEU    96       6.369  -8.615  37.476  1.00  0.00           H
ATOM   1466 2HD1 LEU    96       5.181  -9.558  36.665  1.00  0.00           H
ATOM   1467 3HD1 LEU    96       6.553  -8.686  35.763  1.00  0.00           H
ATOM   1468 1HD2 LEU    96       6.432  -6.150  37.328  1.00  0.00           H
ATOM   1469 2HD2 LEU    96       6.311  -5.944  35.589  1.00  0.00           H
ATOM   1470 3HD2 LEU    96       5.098  -5.246  36.668  1.00  0.00           H
ATOM   1471  N   ALA    97       1.317  -7.090  33.692  1.00 35.21      1SG  N
ATOM   1472  CA  ALA    97       0.549  -7.328  32.490  1.00 35.21      1SG  C
ATOM   1473  C   ALA    97      -0.054  -6.029  31.982  1.00 35.21      1SG  C
ATOM   1474  O   ALA    97      -0.031  -5.769  30.781  1.00 35.21      1SG  O
ATOM   1475  CB  ALA    97      -0.575  -8.335  32.732  1.00 35.21      1SG  C
ATOM   1476  H   ALA    97       1.014  -7.528  34.550  1.00  0.00           H
ATOM   1477  HA  ALA    97       1.224  -7.726  31.733  1.00  0.00           H
ATOM   1478 1HB  ALA    97      -0.759  -8.761  31.747  1.00  0.00           H
ATOM   1479 2HB  ALA    97      -0.231  -9.160  33.356  1.00  0.00           H
ATOM   1480 3HB  ALA    97      -1.430  -7.886  33.236  1.00  0.00           H
ATOM   1481  N   LEU    98      -0.595  -5.214  32.890  1.00 46.77      1SG  N
ATOM   1482  CA  LEU    98      -1.236  -3.973  32.510  1.00 46.77      1SG  C
ATOM   1483  C   LEU    98      -0.190  -3.043  31.922  1.00 46.77      1SG  C
ATOM   1484  O   LEU    98      -0.469  -2.318  30.970  1.00 46.77      1SG  O
ATOM   1485  CB  LEU    98      -1.901  -3.255  33.688  1.00 46.77      1SG  C
ATOM   1486  CG  LEU    98      -3.134  -3.989  34.224  1.00 46.77      1SG  C
ATOM   1487  CD1 LEU    98      -3.767  -3.244  35.403  1.00 46.77      1SG  C
ATOM   1488  CD2 LEU    98      -4.138  -4.273  33.102  1.00 46.77      1SG  C
ATOM   1489  H   LEU    98      -0.599  -5.468  33.867  1.00  0.00           H
ATOM   1490  HA  LEU    98      -1.938  -4.161  31.698  1.00  0.00           H
ATOM   1491 2HB  LEU    98      -1.180  -3.108  34.493  1.00  0.00           H
ATOM   1492  HB3 LEU    98      -2.216  -2.259  33.375  1.00  0.00           H
ATOM   1493  HG  LEU    98      -2.828  -4.962  34.608  1.00  0.00           H
ATOM   1494 1HD1 LEU    98      -4.592  -3.809  35.839  1.00  0.00           H
ATOM   1495 2HD1 LEU    98      -3.045  -3.057  36.199  1.00  0.00           H
ATOM   1496 3HD1 LEU    98      -4.169  -2.281  35.086  1.00  0.00           H
ATOM   1497 1HD2 LEU    98      -5.077  -4.655  33.504  1.00  0.00           H
ATOM   1498 2HD2 LEU    98      -4.383  -3.364  32.551  1.00  0.00           H
ATOM   1499 3HD2 LEU    98      -3.765  -5.004  32.385  1.00  0.00           H
ATOM   1500  N   LEU    99       1.007  -3.042  32.512  1.00101.56      1SG  N
ATOM   1501  CA  LEU    99       2.044  -2.132  32.077  1.00101.56      1SG  C
ATOM   1502  C   LEU    99       2.452  -2.516  30.665  1.00101.56      1SG  C
ATOM   1503  O   LEU    99       2.659  -1.643  29.826  1.00101.56      1SG  O
ATOM   1504  CB  LEU    99       3.287  -2.165  32.969  1.00101.56      1SG  C
ATOM   1505  CG  LEU    99       4.244  -0.986  32.764  1.00101.56      1SG  C
ATOM   1506  CD1 LEU    99       4.839  -0.932  31.354  1.00101.56      1SG  C
ATOM   1507  CD2 LEU    99       3.583   0.332  33.175  1.00101.56      1SG  C
ATOM   1508  H   LEU    99       1.196  -3.637  33.306  1.00  0.00           H
ATOM   1509  HA  LEU    99       1.616  -1.131  32.045  1.00  0.00           H
ATOM   1510 2HB  LEU    99       2.961  -2.167  34.010  1.00  0.00           H
ATOM   1511  HB3 LEU    99       3.823  -3.108  32.848  1.00  0.00           H
ATOM   1512  HG  LEU    99       5.073  -1.151  33.453  1.00  0.00           H
ATOM   1513 1HD1 LEU    99       5.825  -0.473  31.419  1.00  0.00           H
ATOM   1514 2HD1 LEU    99       5.024  -1.909  30.907  1.00  0.00           H
ATOM   1515 3HD1 LEU    99       4.305  -0.263  30.679  1.00  0.00           H
ATOM   1516 1HD2 LEU    99       4.299   1.147  33.265  1.00  0.00           H
ATOM   1517 2HD2 LEU    99       2.909   0.657  32.385  1.00  0.00           H
ATOM   1518 3HD2 LEU    99       3.135   0.190  34.157  1.00  0.00           H
ATOM   1519  N   ALA   100       2.567  -3.821  30.406  1.00 36.10      1SG  N
ATOM   1520  CA  ALA   100       3.009  -4.330  29.126  1.00 36.10      1SG  C
ATOM   1521  C   ALA   100       2.006  -3.925  28.062  1.00 36.10      1SG  C
ATOM   1522  O   ALA   100       2.383  -3.661  26.923  1.00 36.10      1SG  O
ATOM   1523  CB  ALA   100       3.119  -5.856  29.089  1.00 36.10      1SG  C
ATOM   1524  H   ALA   100       2.386  -4.497  31.134  1.00  0.00           H
ATOM   1525  HA  ALA   100       3.995  -3.919  28.916  1.00  0.00           H
ATOM   1526 1HB  ALA   100       3.465  -6.207  28.117  1.00  0.00           H
ATOM   1527 2HB  ALA   100       3.834  -6.205  29.834  1.00  0.00           H
ATOM   1528 3HB  ALA   100       2.166  -6.341  29.301  1.00  0.00           H
ATOM   1529  N   ILE   101       0.724  -3.934  28.431  1.00 91.76      1SG  N
ATOM   1530  CA  ILE   101      -0.325  -3.590  27.499  1.00 91.76      1SG  C
ATOM   1531  C   ILE   101      -0.168  -2.132  27.110  1.00 91.76      1SG  C
ATOM   1532  O   ILE   101      -0.291  -1.792  25.936  1.00 91.76      1SG  O
ATOM   1533  CB  ILE   101      -1.706  -3.699  28.130  1.00 91.76      1SG  C
ATOM   1534  CG1 ILE   101      -1.992  -5.137  28.556  1.00 91.76      1SG  C
ATOM   1535  CG2 ILE   101      -2.721  -3.148  27.128  1.00 91.76      1SG  C
ATOM   1536  CD1 ILE   101      -2.035  -6.138  27.402  1.00 91.76      1SG  C
ATOM   1537  H   ILE   101       0.462  -4.193  29.371  1.00  0.00           H
ATOM   1538  HA  ILE   101      -0.247  -4.200  26.601  1.00  0.00           H
ATOM   1539  HB  ILE   101      -1.760  -3.088  29.030  1.00  0.00           H
ATOM   1540 2HG1 ILE   101      -1.137  -5.578  29.054  1.00  0.00           H
ATOM   1541 HG13 ILE   101      -2.861  -5.216  29.207  1.00  0.00           H
ATOM   1542 1HG2 ILE   101      -3.718  -3.484  27.413  1.00  0.00           H
ATOM   1543 2HG2 ILE   101      -2.772  -2.059  27.133  1.00  0.00           H
ATOM   1544 3HG2 ILE   101      -2.542  -3.491  26.108  1.00  0.00           H
ATOM   1545 1HD1 ILE   101      -2.478  -7.067  27.760  1.00  0.00           H
ATOM   1546 2HD1 ILE   101      -2.731  -5.791  26.639  1.00  0.00           H
ATOM   1547 3HD1 ILE   101      -1.069  -6.250  26.911  1.00  0.00           H
ATOM   1548  N   ALA   102       0.103  -1.274  28.096  1.00 33.28      1SG  N
ATOM   1549  CA  ALA   102       0.191   0.144  27.825  1.00 33.28      1SG  C
ATOM   1550  C   ALA   102       1.327   0.394  26.850  1.00 33.28      1SG  C
ATOM   1551  O   ALA   102       1.145   1.110  25.868  1.00 33.28      1SG  O
ATOM   1552  CB  ALA   102       0.478   0.966  29.082  1.00 33.28      1SG  C
ATOM   1553  H   ALA   102       0.208  -1.591  29.049  1.00  0.00           H
ATOM   1554  HA  ALA   102      -0.744   0.476  27.376  1.00  0.00           H
ATOM   1555 1HB  ALA   102       0.489   2.034  28.864  1.00  0.00           H
ATOM   1556 2HB  ALA   102      -0.296   0.798  29.831  1.00  0.00           H
ATOM   1557 3HB  ALA   102       1.431   0.713  29.546  1.00  0.00           H
ATOM   1558  N   VAL   103       2.487  -0.213  27.108  1.00 83.40      1SG  N
ATOM   1559  CA  VAL   103       3.641   0.032  26.273  1.00 83.40      1SG  C
ATOM   1560  C   VAL   103       3.372  -0.497  24.877  1.00 83.40      1SG  C
ATOM   1561  O   VAL   103       3.721   0.159  23.899  1.00 83.40      1SG  O
ATOM   1562  CB  VAL   103       4.903  -0.650  26.784  1.00 83.40      1SG  C
ATOM   1563  CG1 VAL   103       4.681  -2.162  26.771  1.00 83.40      1SG  C
ATOM   1564  CG2 VAL   103       6.074  -0.182  25.917  1.00 83.40      1SG  C
ATOM   1565  H   VAL   103       2.594  -0.811  27.914  1.00  0.00           H
ATOM   1566  HA  VAL   103       3.807   1.106  26.223  1.00  0.00           H
ATOM   1567  HB  VAL   103       5.068  -0.312  27.806  1.00  0.00           H
ATOM   1568 1HG1 VAL   103       5.601  -2.612  27.143  1.00  0.00           H
ATOM   1569 2HG1 VAL   103       3.997  -2.316  27.601  1.00  0.00           H
ATOM   1570 3HG1 VAL   103       4.501  -2.730  25.860  1.00  0.00           H
ATOM   1571 1HG2 VAL   103       7.011  -0.500  26.375  1.00  0.00           H
ATOM   1572 2HG2 VAL   103       6.070  -0.603  24.912  1.00  0.00           H
ATOM   1573 3HG2 VAL   103       6.117   0.904  25.832  1.00  0.00           H
ATOM   1574  N   ASP   104       2.729  -1.663  24.795  1.00 48.95      1SG  N
ATOM   1575  CA  ASP   104       2.487  -2.284  23.512  1.00 48.95      1SG  C
ATOM   1576  C   ASP   104       1.666  -1.314  22.683  1.00 48.95      1SG  C
ATOM   1577  O   ASP   104       1.964  -1.094  21.512  1.00 48.95      1SG  O
ATOM   1578  CB  ASP   104       1.678  -3.576  23.628  1.00 48.95      1SG  C
ATOM   1579  CG  ASP   104       1.495  -4.161  22.233  1.00 48.95      1SG  C
ATOM   1580  OD1 ASP   104       2.367  -3.919  21.369  1.00 48.95      1SG  O
ATOM   1581  OD2 ASP   104       0.471  -4.848  22.023  1.00 48.95      1SG  O1-
ATOM   1582  H   ASP   104       2.454  -2.168  25.625  1.00  0.00           H
ATOM   1583  HA  ASP   104       3.455  -2.445  23.040  1.00  0.00           H
ATOM   1584 2HB  ASP   104       2.220  -4.298  24.238  1.00  0.00           H
ATOM   1585  HB3 ASP   104       0.708  -3.424  24.102  1.00  0.00           H
ATOM   1586  N   ARG   105       0.641  -0.731  23.306  1.00133.92      1SG  N
ATOM   1587  CA  ARG   105      -0.246   0.187  22.629  1.00133.92      1SG  C
ATOM   1588  C   ARG   105       0.520   1.435  22.236  1.00133.92      1SG  C
ATOM   1589  O   ARG   105       0.178   2.072  21.243  1.00133.92      1SG  O
ATOM   1590  CB  ARG   105      -1.459   0.600  23.462  1.00133.92      1SG  C
ATOM   1591  CG  ARG   105      -2.419  -0.562  23.722  1.00133.92      1SG  C
ATOM   1592  CD  ARG   105      -2.981  -1.191  22.444  1.00133.92      1SG  C
ATOM   1593  NE  ARG   105      -1.930  -1.996  21.807  1.00133.92      1SG  N
ATOM   1594  CZ  ARG   105      -2.041  -2.427  20.536  1.00133.92      1SG  C
ATOM   1595  NH1 ARG   105      -3.150  -2.139  19.828  1.00133.92      1SG  N
ATOM   1596  NH2 ARG   105      -1.052  -3.141  19.968  1.00133.92      1SG  N1+
ATOM   1597  H   ARG   105       0.452  -0.929  24.278  1.00  0.00           H
ATOM   1598  HA  ARG   105      -0.546  -0.227  21.673  1.00  0.00           H
ATOM   1599 2HB  ARG   105      -1.129   1.017  24.414  1.00  0.00           H
ATOM   1600  HB3 ARG   105      -2.008   1.394  22.957  1.00  0.00           H
ATOM   1601 2HG  ARG   105      -1.958  -1.344  24.324  1.00  0.00           H
ATOM   1602  HG3 ARG   105      -3.236  -0.168  24.327  1.00  0.00           H
ATOM   1603 2HD  ARG   105      -3.825  -1.849  22.654  1.00  0.00           H
ATOM   1604  HD3 ARG   105      -3.349  -0.403  21.785  1.00  0.00           H
ATOM   1605  HE  ARG   105      -1.122  -2.243  22.367  1.00  0.00           H
ATOM   1606 2HH1 ARG   105      -3.261  -2.452  18.872  1.00  0.00           H
ATOM   1607 1HH1 ARG   105      -3.912  -1.619  20.242  1.00  0.00           H
ATOM   1608 2HH2 ARG   105      -1.110  -3.483  19.017  1.00  0.00           H
ATOM   1609 1HH2 ARG   105      -0.244  -3.429  20.506  1.00  0.00           H
ATOM   1610  N   TYR   106       1.506   1.821  23.049  1.00 64.84      1SG  N
ATOM   1611  CA  TYR   106       2.208   3.056  22.779  1.00 64.84      1SG  C
ATOM   1612  C   TYR   106       2.981   2.953  21.477  1.00 64.84      1SG  C
ATOM   1613  O   TYR   106       2.852   3.805  20.602  1.00 64.84      1SG  O
ATOM   1614  CB  TYR   106       3.216   3.384  23.879  1.00 64.84      1SG  C
ATOM   1615  CG  TYR   106       3.841   4.708  23.542  1.00 64.84      1SG  C
ATOM   1616  CD1 TYR   106       3.214   5.888  23.934  1.00 64.84      1SG  C
ATOM   1617  CD2 TYR   106       5.041   4.779  22.838  1.00 64.84      1SG  C
ATOM   1618  CE1 TYR   106       3.795   7.116  23.628  1.00 64.84      1SG  C
ATOM   1619  CE2 TYR   106       5.614   6.013  22.535  1.00 64.84      1SG  C
ATOM   1620  CZ  TYR   106       4.998   7.202  22.928  1.00 64.84      1SG  C
ATOM   1621  OH  TYR   106       5.550   8.418  22.641  1.00 64.84      1SG  O
ATOM   1622  H   TYR   106       1.749   1.289  23.872  1.00  0.00           H
ATOM   1623  HA  TYR   106       1.480   3.863  22.707  1.00  0.00           H
ATOM   1624 2HB  TYR   106       2.719   3.466  24.844  1.00  0.00           H
ATOM   1625  HB3 TYR   106       4.010   2.648  23.988  1.00  0.00           H
ATOM   1626  HD1 TYR   106       2.277   5.849  24.461  1.00  0.00           H
ATOM   1627  HD2 TYR   106       5.540   3.876  22.530  1.00  0.00           H
ATOM   1628  HE1 TYR   106       3.256   8.035  23.778  1.00  0.00           H
ATOM   1629  HE2 TYR   106       6.544   6.047  21.994  1.00  0.00           H
ATOM   1630  HH  TYR   106       5.315   9.072  23.282  1.00  0.00           H
ATOM   1631  N   LEU   107       3.769   1.884  21.336  1.00152.65      1SG  N
ATOM   1632  CA  LEU   107       4.639   1.698  20.196  1.00152.65      1SG  C
ATOM   1633  C   LEU   107       3.794   1.464  18.958  1.00152.65      1SG  C
ATOM   1634  O   LEU   107       4.285   1.642  17.846  1.00152.65      1SG  O
ATOM   1635  CB  LEU   107       5.589   0.509  20.341  1.00152.65      1SG  C
ATOM   1636  CG  LEU   107       6.508   0.312  19.133  1.00152.65      1SG  C
ATOM   1637  CD1 LEU   107       7.423   1.521  18.926  1.00152.65      1SG  C
ATOM   1638  CD2 LEU   107       7.274  -1.011  19.222  1.00152.65      1SG  C
ATOM   1639  H   LEU   107       3.809   1.192  22.070  1.00  0.00           H
ATOM   1640  HA  LEU   107       5.177   2.637  20.071  1.00  0.00           H
ATOM   1641 2HB  LEU   107       6.193   0.650  21.239  1.00  0.00           H
ATOM   1642  HB3 LEU   107       5.011  -0.399  20.516  1.00  0.00           H
ATOM   1643  HG  LEU   107       5.956   0.142  18.208  1.00  0.00           H
ATOM   1644 1HD1 LEU   107       7.979   1.445  17.992  1.00  0.00           H
ATOM   1645 2HD1 LEU   107       6.922   2.486  18.971  1.00  0.00           H
ATOM   1646 3HD1 LEU   107       8.088   1.513  19.790  1.00  0.00           H
ATOM   1647 1HD2 LEU   107       7.915  -1.126  18.348  1.00  0.00           H
ATOM   1648 2HD2 LEU   107       7.907  -1.049  20.108  1.00  0.00           H
ATOM   1649 3HD2 LEU   107       6.599  -1.867  19.253  1.00  0.00           H
ATOM   1650  N   ARG   108       2.592   0.915  19.145  1.00212.43      1SG  N
ATOM   1651  CA  ARG   108       1.751   0.645  17.999  1.00212.43      1SG  C
ATOM   1652  C   ARG   108       1.139   1.923  17.448  1.00212.43      1SG  C
ATOM   1653  O   ARG   108       0.896   2.018  16.247  1.00212.43      1SG  O
ATOM   1654  CB  ARG   108       0.636  -0.358  18.297  1.00212.43      1SG  C
ATOM   1655  CG  ARG   108      -0.432   0.109  19.283  1.00212.43      1SG  C
ATOM   1656  CD  ARG   108      -1.492   0.992  18.637  1.00212.43      1SG  C
ATOM   1657  NE  ARG   108      -1.906   0.347  17.384  1.00212.43      1SG  N
ATOM   1658  CZ  ARG   108      -3.207   0.233  17.057  1.00212.43      1SG  C
ATOM   1659  NH1 ARG   108      -4.153   0.716  17.883  1.00212.43      1SG  N
ATOM   1660  NH2 ARG   108      -3.568  -0.364  15.906  1.00212.43      1SG  N1+
ATOM   1661  H   ARG   108       2.253   0.696  20.070  1.00  0.00           H
ATOM   1662  HA  ARG   108       2.361   0.205  17.211  1.00  0.00           H
ATOM   1663 2HB  ARG   108       0.239  -0.775  17.372  1.00  0.00           H
ATOM   1664  HB3 ARG   108       1.105  -1.222  18.765  1.00  0.00           H
ATOM   1665 2HG  ARG   108      -0.941  -0.749  19.713  1.00  0.00           H
ATOM   1666  HG3 ARG   108       0.315   0.432  19.996  1.00  0.00           H
ATOM   1667 2HD  ARG   108      -2.290   1.147  19.362  1.00  0.00           H
ATOM   1668  HD3 ARG   108      -1.261   1.939  18.162  1.00  0.00           H
ATOM   1669  HE  ARG   108      -1.182   0.091  16.724  1.00  0.00           H
ATOM   1670 2HH1 ARG   108      -3.903   1.220  18.724  1.00  0.00           H
ATOM   1671 1HH1 ARG   108      -5.134   0.694  17.635  1.00  0.00           H
ATOM   1672 2HH2 ARG   108      -4.532  -0.397  15.600  1.00  0.00           H
ATOM   1673 1HH2 ARG   108      -2.865  -0.696  15.258  1.00  0.00           H
ATOM   1674  N   VAL   109       0.758   2.862  18.316  1.00141.19      1SG  N
ATOM   1675  CA  VAL   109       0.133   4.093  17.883  1.00141.19      1SG  C
ATOM   1676  C   VAL   109       1.097   5.150  17.377  1.00141.19      1SG  C
ATOM   1677  O   VAL   109       0.781   5.854  16.420  1.00141.19      1SG  O
ATOM   1678  CB  VAL   109      -0.666   4.765  18.994  1.00141.19      1SG  C
ATOM   1679  CG1 VAL   109      -1.830   3.851  19.374  1.00141.19      1SG  C
ATOM   1680  CG2 VAL   109       0.273   5.093  20.153  1.00141.19      1SG  C
ATOM   1681  H   VAL   109       0.917   2.735  19.306  1.00  0.00           H
ATOM   1682  HA  VAL   109      -0.561   3.887  17.070  1.00  0.00           H
ATOM   1683  HB  VAL   109      -1.093   5.694  18.617  1.00  0.00           H
ATOM   1684 1HG1 VAL   109      -2.519   4.444  19.976  1.00  0.00           H
ATOM   1685 2HG1 VAL   109      -2.446   3.526  18.538  1.00  0.00           H
ATOM   1686 3HG1 VAL   109      -1.561   3.042  20.050  1.00  0.00           H
ATOM   1687 1HG2 VAL   109      -0.351   5.488  20.953  1.00  0.00           H
ATOM   1688 2HG2 VAL   109       0.687   4.203  20.617  1.00  0.00           H
ATOM   1689 3HG2 VAL   109       0.982   5.908  20.033  1.00  0.00           H
ATOM   1690  N   LYS   110       2.195   5.350  18.110  1.00213.30      1SG  N
ATOM   1691  CA  LYS   110       3.175   6.358  17.769  1.00213.30      1SG  C
ATOM   1692  C   LYS   110       4.027   5.888  16.605  1.00213.30      1SG  C
ATOM   1693  O   LYS   110       4.169   6.603  15.615  1.00213.30      1SG  O
ATOM   1694  CB  LYS   110       4.137   6.650  18.921  1.00213.30      1SG  C
ATOM   1695  CG  LYS   110       3.418   7.115  20.187  1.00213.30      1SG  C
ATOM   1696  CD  LYS   110       2.606   8.397  20.019  1.00213.30      1SG  C
ATOM   1697  CE  LYS   110       3.435   9.589  19.544  1.00213.30      1SG  C
ATOM   1698  NZ  LYS   110       4.431   9.948  20.566  1.00213.30      1SG  N1+
ATOM   1699  H   LYS   110       2.371   4.785  18.928  1.00  0.00           H
ATOM   1700  HA  LYS   110       2.674   7.273  17.455  1.00  0.00           H
ATOM   1701 2HB  LYS   110       4.701   5.756  19.187  1.00  0.00           H
ATOM   1702  HB3 LYS   110       4.883   7.382  18.613  1.00  0.00           H
ATOM   1703 2HG  LYS   110       2.907   6.327  20.737  1.00  0.00           H
ATOM   1704  HG3 LYS   110       4.281   7.407  20.779  1.00  0.00           H
ATOM   1705 2HD  LYS   110       1.823   8.026  19.364  1.00  0.00           H
ATOM   1706  HD3 LYS   110       2.107   8.643  20.955  1.00  0.00           H
ATOM   1707 2HE  LYS   110       3.920   9.407  18.585  1.00  0.00           H
ATOM   1708  HE3 LYS   110       2.801  10.468  19.429  1.00  0.00           H
ATOM   1709 1HZ  LYS   110       4.997  10.718  20.237  1.00  0.00           H
ATOM   1710 2HZ  LYS   110       3.960  10.223  21.416  1.00  0.00           H
ATOM   1711 3HZ  LYS   110       5.027   9.158  20.769  1.00  0.00           H
ATOM   1712  N   ILE   111       4.588   4.685  16.744  1.00137.50      1SG  N
ATOM   1713  CA  ILE   111       5.508   4.214  15.735  1.00137.50      1SG  C
ATOM   1714  C   ILE   111       4.968   2.927  15.146  1.00137.50      1SG  C
ATOM   1715  O   ILE   111       5.365   1.831  15.528  1.00137.50      1SG  O
ATOM   1716  CB  ILE   111       6.847   3.822  16.343  1.00137.50      1SG  C
ATOM   1717  CG1 ILE   111       7.423   4.987  17.148  1.00137.50      1SG  C
ATOM   1718  CG2 ILE   111       7.751   3.337  15.209  1.00137.50      1SG  C
ATOM   1719  CD1 ILE   111       7.737   6.225  16.309  1.00137.50      1SG  C
ATOM   1720  H   ILE   111       4.413   4.102  17.549  1.00  0.00           H
ATOM   1721  HA  ILE   111       5.696   4.911  14.921  1.00  0.00           H
ATOM   1722  HB  ILE   111       6.693   3.007  17.047  1.00  0.00           H
ATOM   1723 2HG1 ILE   111       6.776   5.262  17.980  1.00  0.00           H
ATOM   1724 HG13 ILE   111       8.349   4.649  17.614  1.00  0.00           H
ATOM   1725 1HG2 ILE   111       8.748   3.149  15.607  1.00  0.00           H
ATOM   1726 2HG2 ILE   111       7.469   2.428  14.680  1.00  0.00           H
ATOM   1727 3HG2 ILE   111       7.865   4.099  14.439  1.00  0.00           H
ATOM   1728 1HD1 ILE   111       8.163   7.004  16.940  1.00  0.00           H
ATOM   1729 2HD1 ILE   111       8.469   6.015  15.528  1.00  0.00           H
ATOM   1730 3HD1 ILE   111       6.851   6.650  15.839  1.00  0.00           H
ATOM   1731  N   PRO   112       4.068   3.051  14.176  1.00 88.25      1SG  N
ATOM   1732  CA  PRO   112       3.499   1.858  13.593  1.00 88.25      1SG  C
ATOM   1733  C   PRO   112       4.420   1.118  12.641  1.00 88.25      1SG  C
ATOM   1734  O   PRO   112       4.181  -0.070  12.438  1.00 88.25      1SG  O
ATOM   1735  CB  PRO   112       2.188   2.307  12.949  1.00 88.25      1SG  C
ATOM   1736  CG  PRO   112       2.263   3.836  12.923  1.00 88.25      1SG  C
ATOM   1737  CD  PRO   112       3.172   4.184  14.103  1.00 88.25      1SG  C
ATOM   1738  HA  PRO   112       3.241   1.154  14.382  1.00  0.00           H
ATOM   1739 2HB  PRO   112       2.017   1.884  11.959  1.00  0.00           H
ATOM   1740  HB3 PRO   112       1.356   1.991  13.579  1.00  0.00           H
ATOM   1741 2HG  PRO   112       2.727   4.162  11.991  1.00  0.00           H
ATOM   1742  HG3 PRO   112       1.285   4.313  12.993  1.00  0.00           H
ATOM   1743  HD3 PRO   112       2.572   4.277  15.007  1.00  0.00           H
ATOM   1744 2HD  PRO   112       3.696   5.106  13.854  1.00  0.00           H
ATOM   1745  N   LEU   113       5.419   1.789  12.062  1.00110.46      1SG  N
ATOM   1746  CA  LEU   113       6.218   1.152  11.037  1.00110.46      1SG  C
ATOM   1747  C   LEU   113       6.989   0.000  11.660  1.00110.46      1SG  C
ATOM   1748  O   LEU   113       7.075  -1.074  11.068  1.00110.46      1SG  O
ATOM   1749  CB  LEU   113       7.213   2.120  10.390  1.00110.46      1SG  C
ATOM   1750  CG  LEU   113       7.894   1.657   9.096  1.00110.46      1SG  C
ATOM   1751  CD1 LEU   113       8.847   2.733   8.569  1.00110.46      1SG  C
ATOM   1752  CD2 LEU   113       8.582   0.293   9.211  1.00110.46      1SG  C
ATOM   1753  H   LEU   113       5.574   2.767  12.259  1.00  0.00           H
ATOM   1754  HA  LEU   113       5.546   0.759  10.273  1.00  0.00           H
ATOM   1755 2HB  LEU   113       6.677   3.045  10.169  1.00  0.00           H
ATOM   1756  HB3 LEU   113       7.972   2.415  11.116  1.00  0.00           H
ATOM   1757  HG  LEU   113       7.116   1.545   8.338  1.00  0.00           H
ATOM   1758 1HD1 LEU   113       9.272   2.459   7.603  1.00  0.00           H
ATOM   1759 2HD1 LEU   113       8.335   3.687   8.433  1.00  0.00           H
ATOM   1760 3HD1 LEU   113       9.676   2.900   9.257  1.00  0.00           H
ATOM   1761 1HD2 LEU   113       9.333   0.202   8.426  1.00  0.00           H
ATOM   1762 2HD2 LEU   113       9.141   0.150  10.136  1.00  0.00           H
ATOM   1763 3HD2 LEU   113       7.910  -0.536   8.989  1.00  0.00           H
ATOM   1764  N   ARG   114       7.586   0.262  12.825  1.00177.32      1SG  N
ATOM   1765  CA  ARG   114       8.457  -0.583  13.614  1.00177.32      1SG  C
ATOM   1766  C   ARG   114       7.727  -1.648  14.415  1.00177.32      1SG  C
ATOM   1767  O   ARG   114       8.367  -2.573  14.911  1.00177.32      1SG  O
ATOM   1768  CB  ARG   114       9.305   0.235  14.587  1.00177.32      1SG  C
ATOM   1769  CG  ARG   114      10.312  -0.600  15.372  1.00177.32      1SG  C
ATOM   1770  CD  ARG   114      11.233   0.219  16.274  1.00177.32      1SG  C
ATOM   1771  NE  ARG   114      10.397   0.936  17.247  1.00177.32      1SG  N
ATOM   1772  CZ  ARG   114      10.960   1.705  18.198  1.00177.32      1SG  C
ATOM   1773  NH1 ARG   114      12.300   1.807  18.269  1.00177.32      1SG  N
ATOM   1774  NH2 ARG   114      10.192   2.375  19.077  1.00177.32      1SG  N1+
ATOM   1775  H   ARG   114       7.431   1.183  13.210  1.00  0.00           H
ATOM   1776  HA  ARG   114       9.119  -1.088  12.912  1.00  0.00           H
ATOM   1777 2HB  ARG   114       9.850   0.996  14.031  1.00  0.00           H
ATOM   1778  HB3 ARG   114       8.657   0.754  15.292  1.00  0.00           H
ATOM   1779 2HG  ARG   114       9.576  -0.987  16.070  1.00  0.00           H
ATOM   1780  HG3 ARG   114      10.817  -1.423  14.887  1.00  0.00           H
ATOM   1781 2HD  ARG   114      11.949  -0.432  16.776  1.00  0.00           H
ATOM   1782  HD3 ARG   114      11.811   0.913  15.663  1.00  0.00           H
ATOM   1783  HE  ARG   114       9.391   0.839  17.172  1.00  0.00           H
ATOM   1784 2HH1 ARG   114      12.753   2.379  18.970  1.00  0.00           H
ATOM   1785 1HH1 ARG   114      12.896   1.312  17.618  1.00  0.00           H
ATOM   1786 2HH2 ARG   114      10.597   2.953  19.801  1.00  0.00           H
ATOM   1787 1HH2 ARG   114       9.182   2.322  19.036  1.00  0.00           H
ATOM   1788  N   TYR   115       6.411  -1.535  14.603  1.00 78.55      1SG  N
ATOM   1789  CA  TYR   115       5.683  -2.335  15.566  1.00 78.55      1SG  C
ATOM   1790  C   TYR   115       5.858  -3.832  15.380  1.00 78.55      1SG  C
ATOM   1791  O   TYR   115       6.166  -4.524  16.348  1.00 78.55      1SG  O
ATOM   1792  CB  TYR   115       4.191  -2.016  15.470  1.00 78.55      1SG  C
ATOM   1793  CG  TYR   115       3.417  -2.890  16.415  1.00 78.55      1SG  C
ATOM   1794  CD1 TYR   115       3.322  -2.563  17.765  1.00 78.55      1SG  C
ATOM   1795  CD2 TYR   115       2.774  -4.029  15.936  1.00 78.55      1SG  C
ATOM   1796  CE1 TYR   115       2.595  -3.387  18.621  1.00 78.55      1SG  C
ATOM   1797  CE2 TYR   115       2.047  -4.842  16.803  1.00 78.55      1SG  C
ATOM   1798  CZ  TYR   115       1.945  -4.530  18.158  1.00 78.55      1SG  C
ATOM   1799  OH  TYR   115       1.233  -5.324  19.011  1.00 78.55      1SG  O
ATOM   1800  H   TYR   115       5.913  -0.782  14.152  1.00  0.00           H
ATOM   1801  HA  TYR   115       6.046  -2.073  16.560  1.00  0.00           H
ATOM   1802 2HB  TYR   115       4.001  -0.978  15.742  1.00  0.00           H
ATOM   1803  HB3 TYR   115       3.802  -2.156  14.463  1.00  0.00           H
ATOM   1804  HD1 TYR   115       3.790  -1.671  18.141  1.00  0.00           H
ATOM   1805  HD2 TYR   115       2.834  -4.290  14.894  1.00  0.00           H
ATOM   1806  HE1 TYR   115       2.494  -2.902  19.573  1.00  0.00           H
ATOM   1807  HE2 TYR   115       1.559  -5.722  16.421  1.00  0.00           H
ATOM   1808  HH  TYR   115       1.353  -5.089  19.919  1.00  0.00           H
ATOM   1809  N   LYS   116       5.676  -4.352  14.164  1.00 65.50      1SG  N
ATOM   1810  CA  LYS   116       5.750  -5.784  13.969  1.00 65.50      1SG  C
ATOM   1811  C   LYS   116       7.162  -6.259  14.257  1.00 65.50      1SG  C
ATOM   1812  O   LYS   116       7.347  -7.318  14.852  1.00 65.50      1SG  O
ATOM   1813  CB  LYS   116       5.424  -6.222  12.539  1.00 65.50      1SG  C
ATOM   1814  CG  LYS   116       3.954  -6.039  12.154  1.00 65.50      1SG  C
ATOM   1815  CD  LYS   116       3.699  -6.167  10.651  1.00 65.50      1SG  C
ATOM   1816  CE  LYS   116       3.892  -7.584  10.106  1.00 65.50      1SG  C
ATOM   1817  NZ  LYS   116       3.744  -7.590   8.641  1.00 65.50      1SG  N1+
ATOM   1818  H   LYS   116       5.440  -3.767  13.376  1.00  0.00           H
ATOM   1819  HA  LYS   116       5.076  -6.281  14.667  1.00  0.00           H
ATOM   1820 2HB  LYS   116       6.048  -5.666  11.839  1.00  0.00           H
ATOM   1821  HB3 LYS   116       5.682  -7.272  12.404  1.00  0.00           H
ATOM   1822 2HG  LYS   116       3.333  -6.743  12.708  1.00  0.00           H
ATOM   1823  HG3 LYS   116       3.627  -5.047  12.465  1.00  0.00           H
ATOM   1824 2HD  LYS   116       2.678  -5.845  10.441  1.00  0.00           H
ATOM   1825  HD3 LYS   116       4.347  -5.471  10.119  1.00  0.00           H
ATOM   1826 2HE  LYS   116       4.886  -7.963  10.347  1.00  0.00           H
ATOM   1827  HE3 LYS   116       3.169  -8.269  10.550  1.00  0.00           H
ATOM   1828 1HZ  LYS   116       3.876  -8.527   8.287  1.00  0.00           H
ATOM   1829 2HZ  LYS   116       2.821  -7.268   8.388  1.00  0.00           H
ATOM   1830 3HZ  LYS   116       4.433  -6.980   8.224  1.00  0.00           H
ATOM   1831  N   MET   117       8.157  -5.492  13.807  1.00110.28      1SG  N
ATOM   1832  CA  MET   117       9.524  -5.929  13.980  1.00110.28      1SG  C
ATOM   1833  C   MET   117       9.848  -5.975  15.462  1.00110.28      1SG  C
ATOM   1834  O   MET   117      10.533  -6.900  15.891  1.00110.28      1SG  O
ATOM   1835  CB  MET   117      10.550  -5.016  13.308  1.00110.28      1SG  C
ATOM   1836  CG  MET   117      10.717  -3.650  13.971  1.00110.28      1SG  C
ATOM   1837  SD  MET   117      11.923  -2.547  13.192  1.00110.28      1SG  S
ATOM   1838  CE  MET   117      13.377  -3.416  13.834  1.00110.28      1SG  C
ATOM   1839  H   MET   117       7.982  -4.616  13.337  1.00  0.00           H
ATOM   1840  HA  MET   117       9.621  -6.931  13.565  1.00  0.00           H
ATOM   1841 2HB  MET   117      11.511  -5.530  13.315  1.00  0.00           H
ATOM   1842  HB3 MET   117      10.293  -4.887  12.257  1.00  0.00           H
ATOM   1843 2HG  MET   117       9.875  -3.096  13.570  1.00  0.00           H
ATOM   1844  HG3 MET   117      10.991  -3.647  15.022  1.00  0.00           H
ATOM   1845 1HE  MET   117      14.281  -2.875  13.554  1.00  0.00           H
ATOM   1846 2HE  MET   117      13.346  -3.480  14.921  1.00  0.00           H
ATOM   1847 3HE  MET   117      13.455  -4.423  13.424  1.00  0.00           H
ATOM   1848  N   VAL   118       9.432  -4.954  16.214  1.00 61.29      1SG  N
ATOM   1849  CA  VAL   118       9.733  -4.919  17.627  1.00 61.29      1SG  C
ATOM   1850  C   VAL   118       8.897  -5.895  18.436  1.00 61.29      1SG  C
ATOM   1851  O   VAL   118       9.473  -6.714  19.147  1.00 61.29      1SG  O
ATOM   1852  CB  VAL   118       9.496  -3.549  18.246  1.00 61.29      1SG  C
ATOM   1853  CG1 VAL   118       9.684  -3.674  19.758  1.00 61.29      1SG  C
ATOM   1854  CG2 VAL   118      10.465  -2.570  17.586  1.00 61.29      1SG  C
ATOM   1855  H   VAL   118       8.891  -4.201  15.815  1.00  0.00           H
ATOM   1856  HA  VAL   118      10.782  -5.171  17.772  1.00  0.00           H
ATOM   1857  HB  VAL   118       8.476  -3.240  18.019  1.00  0.00           H
ATOM   1858 1HG1 VAL   118       9.866  -2.683  20.173  1.00  0.00           H
ATOM   1859 2HG1 VAL   118       8.781  -4.018  20.263  1.00  0.00           H
ATOM   1860 3HG1 VAL   118      10.543  -4.282  20.042  1.00  0.00           H
ATOM   1861 1HG2 VAL   118      10.249  -1.566  17.948  1.00  0.00           H
ATOM   1862 2HG2 VAL   118      11.501  -2.799  17.829  1.00  0.00           H
ATOM   1863 3HG2 VAL   118      10.372  -2.689  16.512  1.00  0.00           H
ATOM   1864  N   VAL   119       7.569  -5.844  18.310  1.00126.18      1SG  N
ATOM   1865  CA  VAL   119       6.776  -6.684  19.178  1.00126.18      1SG  C
ATOM   1866  C   VAL   119       6.450  -7.978  18.462  1.00126.18      1SG  C
ATOM   1867  O   VAL   119       5.794  -7.996  17.424  1.00126.18      1SG  O
ATOM   1868  CB  VAL   119       5.441  -6.087  19.603  1.00126.18      1SG  C
ATOM   1869  CG1 VAL   119       5.731  -4.934  20.564  1.00126.18      1SG  C
ATOM   1870  CG2 VAL   119       4.676  -5.670  18.349  1.00126.18      1SG  C
ATOM   1871  H   VAL   119       7.100  -5.227  17.663  1.00  0.00           H
ATOM   1872  HA  VAL   119       7.291  -6.931  20.104  1.00  0.00           H
ATOM   1873  HB  VAL   119       4.874  -6.842  20.147  1.00  0.00           H
ATOM   1874 1HG1 VAL   119       4.799  -4.481  20.900  1.00  0.00           H
ATOM   1875 2HG1 VAL   119       6.264  -5.272  21.452  1.00  0.00           H
ATOM   1876 3HG1 VAL   119       6.321  -4.147  20.095  1.00  0.00           H
ATOM   1877 1HG2 VAL   119       3.680  -6.043  18.577  1.00  0.00           H
ATOM   1878 2HG2 VAL   119       4.721  -4.585  18.282  1.00  0.00           H
ATOM   1879 3HG2 VAL   119       4.829  -6.056  17.344  1.00  0.00           H
ATOM   1880  N   THR   120       6.911  -9.063  19.083  1.00113.91      1SG  N
ATOM   1881  CA  THR   120       6.718 -10.358  18.478  1.00113.91      1SG  C
ATOM   1882  C   THR   120       6.197 -11.267  19.571  1.00113.91      1SG  C
ATOM   1883  O   THR   120       6.393 -11.025  20.758  1.00113.91      1SG  O
ATOM   1884  CB  THR   120       8.032 -10.922  17.963  1.00113.91      1SG  C
ATOM   1885  CG2 THR   120       9.022 -10.980  19.126  1.00113.91      1SG  C
ATOM   1886  OG1 THR   120       7.821 -12.193  17.392  1.00113.91      1SG  O
ATOM   1887  H   THR   120       7.394  -9.014  19.967  1.00  0.00           H
ATOM   1888  HA  THR   120       6.078 -10.281  17.604  1.00  0.00           H
ATOM   1889  HB  THR   120       8.408 -10.248  17.195  1.00  0.00           H
ATOM   1890 1HG2 THR   120       9.990 -11.203  18.677  1.00  0.00           H
ATOM   1891 2HG2 THR   120       9.095 -10.031  19.654  1.00  0.00           H
ATOM   1892 3HG2 THR   120       8.784 -11.809  19.788  1.00  0.00           H
ATOM   1893  HG1 THR   120       7.323 -12.088  16.596  1.00  0.00           H
ATOM   1894  N   PRO   121       5.499 -12.308  19.127  1.00117.82      1SG  N
ATOM   1895  CA  PRO   121       4.920 -13.230  20.076  1.00117.82      1SG  C
ATOM   1896  C   PRO   121       5.989 -13.958  20.868  1.00117.82      1SG  C
ATOM   1897  O   PRO   121       5.715 -14.316  22.010  1.00117.82      1SG  O
ATOM   1898  CB  PRO   121       4.018 -14.133  19.238  1.00117.82      1SG  C
ATOM   1899  CG  PRO   121       3.597 -13.233  18.074  1.00117.82      1SG  C
ATOM   1900  CD  PRO   121       4.758 -12.255  17.885  1.00117.82      1SG  C
ATOM   1901  HA  PRO   121       4.302 -12.667  20.773  1.00  0.00           H
ATOM   1902 2HB  PRO   121       4.575 -14.991  18.861  1.00  0.00           H
ATOM   1903  HB3 PRO   121       3.174 -14.510  19.816  1.00  0.00           H
ATOM   1904 2HG  PRO   121       3.367 -13.795  17.167  1.00  0.00           H
ATOM   1905  HG3 PRO   121       2.698 -12.683  18.353  1.00  0.00           H
ATOM   1906  HD3 PRO   121       4.314 -11.283  17.667  1.00  0.00           H
ATOM   1907 2HD  PRO   121       5.377 -12.569  17.045  1.00  0.00           H
ATOM   1908  N   ARG   122       7.159 -14.174  20.264  1.00116.09      1SG  N
ATOM   1909  CA  ARG   122       8.224 -14.889  20.930  1.00116.09      1SG  C
ATOM   1910  C   ARG   122       8.635 -14.066  22.136  1.00116.09      1SG  C
ATOM   1911  O   ARG   122       8.766 -14.597  23.236  1.00116.09      1SG  O
ATOM   1912  CB  ARG   122       9.458 -15.023  20.036  1.00116.09      1SG  C
ATOM   1913  CG  ARG   122      10.635 -15.781  20.654  1.00116.09      1SG  C
ATOM   1914  CD  ARG   122      11.941 -15.626  19.870  1.00116.09      1SG  C
ATOM   1915  NE  ARG   122      12.921 -16.597  20.380  1.00116.09      1SG  N
ATOM   1916  CZ  ARG   122      13.038 -17.815  19.817  1.00116.09      1SG  C
ATOM   1917  NH1 ARG   122      12.265 -18.142  18.764  1.00116.09      1SG  N
ATOM   1918  NH2 ARG   122      13.926 -18.707  20.293  1.00116.09      1SG  N1+
ATOM   1919  H   ARG   122       7.318 -13.857  19.319  1.00  0.00           H
ATOM   1920  HA  ARG   122       7.866 -15.866  21.254  1.00  0.00           H
ATOM   1921 2HB  ARG   122       9.166 -15.533  19.118  1.00  0.00           H
ATOM   1922  HB3 ARG   122       9.800 -14.039  19.715  1.00  0.00           H
ATOM   1923 2HG  ARG   122      10.835 -15.451  21.674  1.00  0.00           H
ATOM   1924  HG3 ARG   122      10.368 -16.835  20.737  1.00  0.00           H
ATOM   1925 2HD  ARG   122      11.773 -15.713  18.795  1.00  0.00           H
ATOM   1926  HD3 ARG   122      12.318 -14.612  20.012  1.00  0.00           H
ATOM   1927  HE  ARG   122      13.478 -16.329  21.182  1.00  0.00           H
ATOM   1928 2HH1 ARG   122      12.334 -19.046  18.315  1.00  0.00           H
ATOM   1929 1HH1 ARG   122      11.589 -17.489  18.390  1.00  0.00           H
ATOM   1930 2HH2 ARG   122      14.029 -19.625  19.880  1.00  0.00           H
ATOM   1931 1HH2 ARG   122      14.522 -18.485  21.080  1.00  0.00           H
ATOM   1932  N   ARG   123       8.833 -12.767  21.907  1.00120.82      1SG  N
ATOM   1933  CA  ARG   123       9.310 -11.879  22.943  1.00120.82      1SG  C
ATOM   1934  C   ARG   123       8.250 -11.723  24.017  1.00120.82      1SG  C
ATOM   1935  O   ARG   123       8.587 -11.681  25.197  1.00120.82      1SG  O
ATOM   1936  CB  ARG   123       9.627 -10.469  22.447  1.00120.82      1SG  C
ATOM   1937  CG  ARG   123      10.777 -10.425  21.442  1.00120.82      1SG  C
ATOM   1938  CD  ARG   123      11.387  -9.026  21.350  1.00120.82      1SG  C
ATOM   1939  NE  ARG   123      10.279  -8.064  21.283  1.00120.82      1SG  N
ATOM   1940  CZ  ARG   123      10.365  -6.862  21.883  1.00120.82      1SG  C
ATOM   1941  NH1 ARG   123      11.478  -6.533  22.563  1.00120.82      1SG  N
ATOM   1942  NH2 ARG   123       9.344  -5.988  21.813  1.00120.82      1SG  N1+
ATOM   1943  H   ARG   123       8.668 -12.378  20.991  1.00  0.00           H
ATOM   1944  HA  ARG   123      10.196 -12.314  23.402  1.00  0.00           H
ATOM   1945 2HB  ARG   123       8.732 -10.030  22.006  1.00  0.00           H
ATOM   1946  HB3 ARG   123       9.890  -9.847  23.302  1.00  0.00           H
ATOM   1947 2HG  ARG   123      11.553 -10.975  21.974  1.00  0.00           H
ATOM   1948  HG3 ARG   123      10.811 -11.059  20.559  1.00  0.00           H
ATOM   1949 2HD  ARG   123      12.017  -8.890  22.231  1.00  0.00           H
ATOM   1950  HD3 ARG   123      12.038  -8.946  20.478  1.00  0.00           H
ATOM   1951  HE  ARG   123       9.508  -8.270  20.659  1.00  0.00           H
ATOM   1952 2HH1 ARG   123      11.570  -5.640  23.030  1.00  0.00           H
ATOM   1953 1HH1 ARG   123      12.261  -7.171  22.621  1.00  0.00           H
ATOM   1954 2HH2 ARG   123       9.378  -5.089  22.277  1.00  0.00           H
ATOM   1955 1HH2 ARG   123       8.520  -6.199  21.264  1.00  0.00           H
ATOM   1956  N   ALA   124       6.984 -11.635  23.606  1.00 28.76      1SG  N
ATOM   1957  CA  ALA   124       5.933 -11.374  24.564  1.00 28.76      1SG  C
ATOM   1958  C   ALA   124       5.944 -12.504  25.577  1.00 28.76      1SG  C
ATOM   1959  O   ALA   124       5.877 -12.256  26.778  1.00 28.76      1SG  O
ATOM   1960  CB  ALA   124       4.541 -11.342  23.934  1.00 28.76      1SG  C
ATOM   1961  H   ALA   124       6.741 -11.678  22.626  1.00  0.00           H
ATOM   1962  HA  ALA   124       6.137 -10.434  25.076  1.00  0.00           H
ATOM   1963 1HB  ALA   124       3.767 -11.171  24.682  1.00  0.00           H
ATOM   1964 2HB  ALA   124       4.474 -10.532  23.208  1.00  0.00           H
ATOM   1965 3HB  ALA   124       4.298 -12.266  23.409  1.00  0.00           H
ATOM   1966  N   ALA   125       6.062 -13.738  25.083  1.00 21.02      1SG  N
ATOM   1967  CA  ALA   125       6.030 -14.883  25.964  1.00 21.02      1SG  C
ATOM   1968  C   ALA   125       7.205 -14.765  26.915  1.00 21.02      1SG  C
ATOM   1969  O   ALA   125       7.077 -15.071  28.098  1.00 21.02      1SG  O
ATOM   1970  CB  ALA   125       6.165 -16.214  25.226  1.00 21.02      1SG  C
ATOM   1971  H   ALA   125       6.134 -13.901  24.089  1.00  0.00           H
ATOM   1972  HA  ALA   125       5.068 -14.903  26.472  1.00  0.00           H
ATOM   1973 1HB  ALA   125       6.124 -17.057  25.916  1.00  0.00           H
ATOM   1974 2HB  ALA   125       5.349 -16.336  24.515  1.00  0.00           H
ATOM   1975 3HB  ALA   125       7.098 -16.284  24.666  1.00  0.00           H
ATOM   1976  N   VAL   126       8.349 -14.332  26.382  1.00 22.49      1SG  N
ATOM   1977  CA  VAL   126       9.536 -14.257  27.201  1.00 22.49      1SG  C
ATOM   1978  C   VAL   126       9.323 -13.250  28.316  1.00 22.49      1SG  C
ATOM   1979  O   VAL   126       9.629 -13.549  29.467  1.00 22.49      1SG  O
ATOM   1980  CB  VAL   126      10.751 -13.798  26.407  1.00 22.49      1SG  C
ATOM   1981  CG1 VAL   126      11.924 -13.648  27.379  1.00 22.49      1SG  C
ATOM   1982  CG2 VAL   126      10.976 -14.806  25.280  1.00 22.49      1SG  C
ATOM   1983  H   VAL   126       8.415 -14.081  25.407  1.00  0.00           H
ATOM   1984  HA  VAL   126       9.734 -15.236  27.634  1.00  0.00           H
ATOM   1985  HB  VAL   126      10.568 -12.824  25.956  1.00  0.00           H
ATOM   1986 1HG1 VAL   126      12.849 -13.553  26.810  1.00  0.00           H
ATOM   1987 2HG1 VAL   126      11.875 -12.755  28.001  1.00  0.00           H
ATOM   1988 3HG1 VAL   126      12.042 -14.517  28.026  1.00  0.00           H
ATOM   1989 1HG2 VAL   126      11.284 -14.302  24.364  1.00  0.00           H
ATOM   1990 2HG2 VAL   126      11.784 -15.488  25.547  1.00  0.00           H
ATOM   1991 3HG2 VAL   126      10.133 -15.455  25.047  1.00  0.00           H
ATOM   1992  N   ALA   127       8.778 -12.079  27.981  1.00 25.07      1SG  N
ATOM   1993  CA  ALA   127       8.615 -11.030  28.963  1.00 25.07      1SG  C
ATOM   1994  C   ALA   127       7.665 -11.511  30.045  1.00 25.07      1SG  C
ATOM   1995  O   ALA   127       7.895 -11.261  31.225  1.00 25.07      1SG  O
ATOM   1996  CB  ALA   127       8.016  -9.750  28.377  1.00 25.07      1SG  C
ATOM   1997  H   ALA   127       8.523 -11.885  27.023  1.00  0.00           H
ATOM   1998  HA  ALA   127       9.581 -10.813  29.417  1.00  0.00           H
ATOM   1999 1HB  ALA   127       7.896  -8.978  29.138  1.00  0.00           H
ATOM   2000 2HB  ALA   127       8.673  -9.346  27.607  1.00  0.00           H
ATOM   2001 3HB  ALA   127       7.043  -9.921  27.916  1.00  0.00           H
ATOM   2002  N   ILE   128       6.594 -12.191  29.635  1.00125.47      1SG  N
ATOM   2003  CA  ILE   128       5.623 -12.630  30.610  1.00125.47      1SG  C
ATOM   2004  C   ILE   128       6.216 -13.659  31.553  1.00125.47      1SG  C
ATOM   2005  O   ILE   128       5.942 -13.606  32.749  1.00125.47      1SG  O
ATOM   2006  CB  ILE   128       4.316 -13.120  30.001  1.00125.47      1SG  C
ATOM   2007  CG1 ILE   128       4.528 -14.225  28.970  1.00125.47      1SG  C
ATOM   2008  CG2 ILE   128       3.577 -11.888  29.480  1.00125.47      1SG  C
ATOM   2009  CD1 ILE   128       3.217 -14.707  28.354  1.00125.47      1SG  C
ATOM   2010  H   ILE   128       6.424 -12.379  28.658  1.00  0.00           H
ATOM   2011  HA  ILE   128       5.380 -11.778  31.242  1.00  0.00           H
ATOM   2012  HB  ILE   128       3.712 -13.532  30.809  1.00  0.00           H
ATOM   2013 2HG1 ILE   128       5.137 -13.791  28.185  1.00  0.00           H
ATOM   2014 HG13 ILE   128       5.035 -15.085  29.406  1.00  0.00           H
ATOM   2015 1HG2 ILE   128       2.550 -12.133  29.212  1.00  0.00           H
ATOM   2016 2HG2 ILE   128       3.534 -11.096  30.228  1.00  0.00           H
ATOM   2017 3HG2 ILE   128       4.086 -11.558  28.575  1.00  0.00           H
ATOM   2018 1HD1 ILE   128       3.372 -15.595  27.742  1.00  0.00           H
ATOM   2019 2HD1 ILE   128       2.504 -14.973  29.133  1.00  0.00           H
ATOM   2020 3HD1 ILE   128       2.762 -13.945  27.721  1.00  0.00           H
ATOM   2021  N   ALA   129       7.036 -14.575  31.035  1.00 27.81      1SG  N
ATOM   2022  CA  ALA   129       7.585 -15.592  31.904  1.00 27.81      1SG  C
ATOM   2023  C   ALA   129       8.410 -14.905  32.978  1.00 27.81      1SG  C
ATOM   2024  O   ALA   129       8.321 -15.277  34.146  1.00 27.81      1SG  O
ATOM   2025  CB  ALA   129       8.509 -16.566  31.173  1.00 27.81      1SG  C
ATOM   2026  H   ALA   129       7.253 -14.600  30.049  1.00  0.00           H
ATOM   2027  HA  ALA   129       6.770 -16.141  32.374  1.00  0.00           H
ATOM   2028 1HB  ALA   129       8.915 -17.317  31.852  1.00  0.00           H
ATOM   2029 2HB  ALA   129       7.959 -17.097  30.396  1.00  0.00           H
ATOM   2030 3HB  ALA   129       9.346 -16.063  30.689  1.00  0.00           H
ATOM   2031  N   GLY   130       9.202 -13.905  32.586  1.00 16.97      1SG  N
ATOM   2032  CA  GLY   130      10.069 -13.216  33.517  1.00 16.97      1SG  C
ATOM   2033  C   GLY   130       9.228 -12.493  34.553  1.00 16.97      1SG  C
ATOM   2034  O   GLY   130       9.596 -12.437  35.723  1.00 16.97      1SG  O
ATOM   2035  H   GLY   130       9.232 -13.626  31.616  1.00  0.00           H
ATOM   2036 2HA  GLY   130      10.761 -13.919  33.977  1.00  0.00           H
ATOM   2037  HA3 GLY   130      10.657 -12.479  32.973  1.00  0.00           H
ATOM   2038  N   CYS   131       8.105 -11.918  34.117  1.00 32.22      1SG  N
ATOM   2039  CA  CYS   131       7.267 -11.130  34.993  1.00 32.22      1SG  C
ATOM   2040  C   CYS   131       6.727 -12.018  36.099  1.00 32.22      1SG  C
ATOM   2041  O   CYS   131       6.565 -11.565  37.229  1.00 32.22      1SG  O
ATOM   2042  CB  CYS   131       6.063 -10.531  34.267  1.00 32.22      1SG  C
ATOM   2043  SG  CYS   131       6.535  -9.305  33.021  1.00 32.22      1SG  S
ATOM   2044  H   CYS   131       7.841 -11.987  33.145  1.00  0.00           H
ATOM   2045  HA  CYS   131       7.884 -10.357  35.449  1.00  0.00           H
ATOM   2046 2HB  CYS   131       5.624 -11.331  33.670  1.00  0.00           H
ATOM   2047  HB3 CYS   131       5.171 -10.244  34.821  1.00  0.00           H
ATOM   2048  HG  CYS   131       7.321 -10.118  32.309  1.00  0.00           H
ATOM   2049  N   TRP   132       6.401 -13.264  35.751  1.00 61.11      1SG  N
ATOM   2050  CA  TRP   132       5.849 -14.184  36.721  1.00 61.11      1SG  C
ATOM   2051  C   TRP   132       6.899 -14.511  37.768  1.00 61.11      1SG  C
ATOM   2052  O   TRP   132       6.561 -14.631  38.943  1.00 61.11      1SG  O
ATOM   2053  CB  TRP   132       5.339 -15.481  36.093  1.00 61.11      1SG  C
ATOM   2054  CG  TRP   132       4.075 -15.268  35.322  1.00 61.11      1SG  C
ATOM   2055  CD1 TRP   132       3.818 -15.113  34.004  1.00 61.11      1SG  C
ATOM   2056  CD2 TRP   132       2.790 -15.153  35.986  1.00 61.11      1SG  C
ATOM   2057  CE2 TRP   132       1.825 -14.932  34.981  1.00 61.11      1SG  C
ATOM   2058  CE3 TRP   132       2.449 -15.220  37.336  1.00 61.11      1SG  C
ATOM   2059  NE1 TRP   132       2.474 -14.911  33.769  1.00 61.11      1SG  N
ATOM   2060  CZ2 TRP   132       0.482 -14.773  35.310  1.00 61.11      1SG  C
ATOM   2061  CZ3 TRP   132       1.100 -15.065  37.646  1.00 61.11      1SG  C
ATOM   2062  CH2 TRP   132       0.141 -14.847  36.658  1.00 61.11      1SG  C
ATOM   2063  H   TRP   132       6.522 -13.587  34.802  1.00  0.00           H
ATOM   2064  HA  TRP   132       5.026 -13.692  37.238  1.00  0.00           H
ATOM   2065 2HB  TRP   132       6.079 -15.896  35.409  1.00  0.00           H
ATOM   2066  HB3 TRP   132       5.159 -16.246  36.848  1.00  0.00           H
ATOM   2067  HD1 TRP   132       4.550 -15.246  33.224  1.00  0.00           H
ATOM   2068  HE3 TRP   132       3.194 -15.382  38.093  1.00  0.00           H
ATOM   2069  HE1 TRP   132       2.045 -14.767  32.867  1.00  0.00           H
ATOM   2070  HZ2 TRP   132      -0.264 -14.613  34.552  1.00  0.00           H
ATOM   2071  HZ3 TRP   132       0.798 -15.112  38.678  1.00  0.00           H
ATOM   2072  HH2 TRP   132      -0.891 -14.733  36.940  1.00  0.00           H
ATOM   2073  N   ILE   133       8.156 -14.688  37.354  1.00 87.63      1SG  N
ATOM   2074  CA  ILE   133       9.145 -15.054  38.343  1.00 87.63      1SG  C
ATOM   2075  C   ILE   133       9.325 -13.896  39.307  1.00 87.63      1SG  C
ATOM   2076  O   ILE   133       9.414 -14.116  40.513  1.00 87.63      1SG  O
ATOM   2077  CB  ILE   133      10.513 -15.395  37.767  1.00 87.63      1SG  C
ATOM   2078  CG1 ILE   133      11.175 -14.174  37.134  1.00 87.63      1SG  C
ATOM   2079  CG2 ILE   133      10.311 -16.569  36.808  1.00 87.63      1SG  C
ATOM   2080  CD1 ILE   133      12.652 -14.393  36.811  1.00 87.63      1SG  C
ATOM   2081  H   ILE   133       8.426 -14.594  36.386  1.00  0.00           H
ATOM   2082  HA  ILE   133       8.793 -15.919  38.904  1.00  0.00           H
ATOM   2083  HB  ILE   133      11.135 -15.728  38.597  1.00  0.00           H
ATOM   2084 2HG1 ILE   133      10.785 -14.192  36.120  1.00  0.00           H
ATOM   2085 HG13 ILE   133      11.204 -13.180  37.576  1.00  0.00           H
ATOM   2086 1HG2 ILE   133      11.270 -16.959  36.467  1.00  0.00           H
ATOM   2087 2HG2 ILE   133       9.791 -17.397  37.291  1.00  0.00           H
ATOM   2088 3HG2 ILE   133       9.743 -16.299  35.918  1.00  0.00           H
ATOM   2089 1HD1 ILE   133      13.057 -13.549  36.252  1.00  0.00           H
ATOM   2090 2HD1 ILE   133      13.235 -14.495  37.726  1.00  0.00           H
ATOM   2091 3HD1 ILE   133      12.814 -15.287  36.209  1.00  0.00           H
ATOM   2092  N   LEU   134       9.366 -12.674  38.771  1.00120.49      1SG  N
ATOM   2093  CA  LEU   134       9.579 -11.497  39.585  1.00120.49      1SG  C
ATOM   2094  C   LEU   134       8.408 -11.388  40.545  1.00120.49      1SG  C
ATOM   2095  O   LEU   134       8.577 -11.006  41.701  1.00120.49      1SG  O
ATOM   2096  CB  LEU   134       9.672 -10.212  38.758  1.00120.49      1SG  C
ATOM   2097  CG  LEU   134       9.915  -8.921  39.550  1.00120.49      1SG  C
ATOM   2098  CD1 LEU   134       8.686  -8.467  40.344  1.00120.49      1SG  C
ATOM   2099  CD2 LEU   134      11.174  -9.033  40.415  1.00120.49      1SG  C
ATOM   2100  H   LEU   134       9.287 -12.551  37.772  1.00  0.00           H
ATOM   2101  HA  LEU   134      10.491 -11.655  40.161  1.00  0.00           H
ATOM   2102 2HB  LEU   134      10.487 -10.340  38.045  1.00  0.00           H
ATOM   2103  HB3 LEU   134       8.781 -10.099  38.138  1.00  0.00           H
ATOM   2104  HG  LEU   134      10.103  -8.145  38.806  1.00  0.00           H
ATOM   2105 1HD1 LEU   134       8.617  -7.380  40.305  1.00  0.00           H
ATOM   2106 2HD1 LEU   134       7.739  -8.827  39.942  1.00  0.00           H
ATOM   2107 3HD1 LEU   134       8.754  -8.688  41.408  1.00  0.00           H
ATOM   2108 1HD2 LEU   134      11.441  -8.066  40.843  1.00  0.00           H
ATOM   2109 2HD2 LEU   134      11.045  -9.720  41.251  1.00  0.00           H
ATOM   2110 3HD2 LEU   134      12.032  -9.374  39.834  1.00  0.00           H
ATOM   2111  N   SER   135       7.206 -11.711  40.061  1.00 32.94      1SG  N
ATOM   2112  CA  SER   135       6.008 -11.571  40.860  1.00 32.94      1SG  C
ATOM   2113  C   SER   135       6.146 -12.438  42.098  1.00 32.94      1SG  C
ATOM   2114  O   SER   135       5.767 -12.007  43.186  1.00 32.94      1SG  O
ATOM   2115  CB  SER   135       4.743 -11.995  40.114  1.00 32.94      1SG  C
ATOM   2116  OG  SER   135       4.544 -11.160  38.993  1.00 32.94      1SG  O
ATOM   2117  H   SER   135       7.101 -12.020  39.105  1.00  0.00           H
ATOM   2118  HA  SER   135       5.839 -10.517  41.070  1.00  0.00           H
ATOM   2119 2HB  SER   135       4.778 -13.035  39.789  1.00  0.00           H
ATOM   2120  HB3 SER   135       3.875 -11.903  40.767  1.00  0.00           H
ATOM   2121  HG  SER   135       5.259 -11.280  38.387  1.00  0.00           H
ATOM   2122  N   PHE   136       6.642 -13.664  41.924  1.00 40.02      1SG  N
ATOM   2123  CA  PHE   136       6.814 -14.572  43.036  1.00 40.02      1SG  C
ATOM   2124  C   PHE   136       7.863 -14.009  43.975  1.00 40.02      1SG  C
ATOM   2125  O   PHE   136       7.704 -14.042  45.194  1.00 40.02      1SG  O
ATOM   2126  CB  PHE   136       7.302 -15.964  42.645  1.00 40.02      1SG  C
ATOM   2127  CG  PHE   136       6.131 -16.701  42.061  1.00 40.02      1SG  C
ATOM   2128  CD1 PHE   136       5.785 -16.550  40.721  1.00 40.02      1SG  C
ATOM   2129  CD2 PHE   136       5.373 -17.543  42.869  1.00 40.02      1SG  C
ATOM   2130  CE1 PHE   136       4.707 -17.248  40.185  1.00 40.02      1SG  C
ATOM   2131  CE2 PHE   136       4.285 -18.236  42.343  1.00 40.02      1SG  C
ATOM   2132  CZ  PHE   136       3.952 -18.090  40.999  1.00 40.02      1SG  C
ATOM   2133  H   PHE   136       6.929 -13.982  41.008  1.00  0.00           H
ATOM   2134  HA  PHE   136       5.881 -14.649  43.592  1.00  0.00           H
ATOM   2135 2HB  PHE   136       8.101 -15.930  41.907  1.00  0.00           H
ATOM   2136  HB3 PHE   136       7.677 -16.546  43.485  1.00  0.00           H
ATOM   2137  HD1 PHE   136       6.633 -16.276  40.125  1.00  0.00           H
ATOM   2138  HD2 PHE   136       5.623 -17.660  43.909  1.00  0.00           H
ATOM   2139  HE1 PHE   136       4.503 -17.192  39.131  1.00  0.00           H
ATOM   2140  HE2 PHE   136       3.706 -18.885  42.976  1.00  0.00           H
ATOM   2141  HZ  PHE   136       3.122 -18.635  40.585  1.00  0.00           H
ATOM   2142  N   VAL   137       8.944 -13.477  43.402  1.00 30.95      1SG  N
ATOM   2143  CA  VAL   137      10.026 -12.986  44.221  1.00 30.95      1SG  C
ATOM   2144  C   VAL   137       9.510 -11.835  45.061  1.00 30.95      1SG  C
ATOM   2145  O   VAL   137       9.826 -11.754  46.247  1.00 30.95      1SG  O
ATOM   2146  CB  VAL   137      11.186 -12.446  43.398  1.00 30.95      1SG  C
ATOM   2147  CG1 VAL   137      12.235 -11.898  44.367  1.00 30.95      1SG  C
ATOM   2148  CG2 VAL   137      11.673 -13.579  42.493  1.00 30.95      1SG  C
ATOM   2149  H   VAL   137       9.051 -13.458  42.396  1.00  0.00           H
ATOM   2150  HA  VAL   137      10.374 -13.784  44.873  1.00  0.00           H
ATOM   2151  HB  VAL   137      10.835 -11.638  42.756  1.00  0.00           H
ATOM   2152 1HG1 VAL   137      13.162 -11.724  43.820  1.00  0.00           H
ATOM   2153 2HG1 VAL   137      11.971 -10.935  44.802  1.00  0.00           H
ATOM   2154 3HG1 VAL   137      12.467 -12.599  45.169  1.00  0.00           H
ATOM   2155 1HG2 VAL   137      11.950 -13.193  41.512  1.00  0.00           H
ATOM   2156 2HG2 VAL   137      12.569 -14.034  42.915  1.00  0.00           H
ATOM   2157 3HG2 VAL   137      10.985 -14.411  42.342  1.00  0.00           H
ATOM   2158  N   VAL   138       8.741 -10.936  44.444  1.00100.79      1SG  N
ATOM   2159  CA  VAL   138       8.227  -9.780  45.142  1.00100.79      1SG  C
ATOM   2160  C   VAL   138       7.137 -10.149  46.132  1.00100.79      1SG  C
ATOM   2161  O   VAL   138       7.185  -9.718  47.282  1.00100.79      1SG  O
ATOM   2162  CB  VAL   138       7.655  -8.732  44.198  1.00100.79      1SG  C
ATOM   2163  CG1 VAL   138       6.490  -9.351  43.429  1.00100.79      1SG  C
ATOM   2164  CG2 VAL   138       7.274  -7.510  45.031  1.00100.79      1SG  C
ATOM   2165  H   VAL   138       8.536 -11.029  43.457  1.00  0.00           H
ATOM   2166  HA  VAL   138       9.050  -9.316  45.682  1.00  0.00           H
ATOM   2167  HB  VAL   138       8.446  -8.448  43.505  1.00  0.00           H
ATOM   2168 1HG1 VAL   138       6.085  -8.440  43.001  1.00  0.00           H
ATOM   2169 2HG1 VAL   138       6.866  -9.932  42.594  1.00  0.00           H
ATOM   2170 3HG1 VAL   138       5.566  -9.708  43.875  1.00  0.00           H
ATOM   2171 1HG2 VAL   138       6.447  -6.994  44.545  1.00  0.00           H
ATOM   2172 2HG2 VAL   138       6.842  -7.637  46.021  1.00  0.00           H
ATOM   2173 3HG2 VAL   138       8.094  -6.799  44.974  1.00  0.00           H
ATOM   2174  N   GLY   139       6.157 -10.952  45.708  1.00 50.52      1SG  N
ATOM   2175  CA  GLY   139       5.011 -11.278  46.527  1.00 50.52      1SG  C
ATOM   2176  C   GLY   139       5.399 -12.083  47.754  1.00 50.52      1SG  C
ATOM   2177  O   GLY   139       4.788 -11.921  48.809  1.00 50.52      1SG  O
ATOM   2178  H   GLY   139       6.166 -11.302  44.759  1.00  0.00           H
ATOM   2179 2HA  GLY   139       4.571 -10.343  46.870  1.00  0.00           H
ATOM   2180  HA3 GLY   139       4.219 -11.755  45.952  1.00  0.00           H
ATOM   2181  N   LEU   140       6.337 -13.012  47.566  1.00115.99      1SG  N
ATOM   2182  CA  LEU   140       6.903 -13.982  48.477  1.00115.99      1SG  C
ATOM   2183  C   LEU   140       7.949 -13.393  49.400  1.00115.99      1SG  C
ATOM   2184  O   LEU   140       8.468 -14.152  50.213  1.00115.99      1SG  O
ATOM   2185  CB  LEU   140       7.503 -15.195  47.774  1.00115.99      1SG  C
ATOM   2186  CG  LEU   140       6.464 -15.991  46.987  1.00115.99      1SG  C
ATOM   2187  CD1 LEU   140       7.054 -17.285  46.422  1.00115.99      1SG  C
ATOM   2188  CD2 LEU   140       5.206 -16.206  47.830  1.00115.99      1SG  C
ATOM   2189  H   LEU   140       6.717 -13.076  46.631  1.00  0.00           H
ATOM   2190  HA  LEU   140       6.135 -14.291  49.184  1.00  0.00           H
ATOM   2191 2HB  LEU   140       8.249 -14.913  47.041  1.00  0.00           H
ATOM   2192  HB3 LEU   140       8.168 -15.799  48.388  1.00  0.00           H
ATOM   2193  HG  LEU   140       6.087 -15.429  46.133  1.00  0.00           H
ATOM   2194 1HD1 LEU   140       6.287 -18.001  46.130  1.00  0.00           H
ATOM   2195 2HD1 LEU   140       7.647 -17.067  45.534  1.00  0.00           H
ATOM   2196 3HD1 LEU   140       7.760 -17.781  47.088  1.00  0.00           H
ATOM   2197 1HD2 LEU   140       4.589 -16.994  47.396  1.00  0.00           H
ATOM   2198 2HD2 LEU   140       5.329 -16.453  48.883  1.00  0.00           H
ATOM   2199 3HD2 LEU   140       4.587 -15.310  47.807  1.00  0.00           H
ATOM   2200  N   THR   141       8.335 -12.127  49.238  1.00 68.19      1SG  N
ATOM   2201  CA  THR   141       9.464 -11.557  49.930  1.00 68.19      1SG  C
ATOM   2202  C   THR   141       9.422 -11.779  51.426  1.00 68.19      1SG  C
ATOM   2203  O   THR   141      10.417 -12.120  52.055  1.00 68.19      1SG  O
ATOM   2204  CB  THR   141       9.652 -10.071  49.723  1.00 68.19      1SG  C
ATOM   2205  CG2 THR   141      10.852  -9.601  50.537  1.00 68.19      1SG  C
ATOM   2206  OG1 THR   141       9.806  -9.822  48.345  1.00 68.19      1SG  O
ATOM   2207  H   THR   141       7.861 -11.538  48.569  1.00  0.00           H
ATOM   2208  HA  THR   141      10.400 -11.786  49.427  1.00  0.00           H
ATOM   2209  HB  THR   141       8.735  -9.542  49.951  1.00  0.00           H
ATOM   2210 1HG2 THR   141      11.105  -8.590  50.215  1.00  0.00           H
ATOM   2211 2HG2 THR   141      10.662  -9.517  51.607  1.00  0.00           H
ATOM   2212 3HG2 THR   141      11.737 -10.215  50.377  1.00  0.00           H
ATOM   2213  HG1 THR   141       9.015 -10.069  47.890  1.00  0.00           H
ATOM   2214  N   PRO   142       8.276 -11.710  52.086  1.00 73.79      1SG  N
ATOM   2215  CA  PRO   142       8.268 -11.906  53.515  1.00 73.79      1SG  C
ATOM   2216  C   PRO   142       8.641 -13.328  53.877  1.00 73.79      1SG  C
ATOM   2217  O   PRO   142       9.208 -13.521  54.952  1.00 73.79      1SG  O
ATOM   2218  CB  PRO   142       6.847 -11.538  53.931  1.00 73.79      1SG  C
ATOM   2219  CG  PRO   142       6.425 -10.499  52.888  1.00 73.79      1SG  C
ATOM   2220  CD  PRO   142       7.199 -10.866  51.621  1.00 73.79      1SG  C
ATOM   2221  HA  PRO   142       8.969 -11.213  53.977  1.00  0.00           H
ATOM   2222 2HB  PRO   142       6.193 -12.405  53.852  1.00  0.00           H
ATOM   2223  HB3 PRO   142       6.801 -11.166  54.954  1.00  0.00           H
ATOM   2224 2HG  PRO   142       5.350 -10.463  52.706  1.00  0.00           H
ATOM   2225  HG3 PRO   142       6.721  -9.506  53.231  1.00  0.00           H
ATOM   2226  HD3 PRO   142       7.439  -9.886  51.221  1.00  0.00           H
ATOM   2227 2HD  PRO   142       6.550 -11.400  50.929  1.00  0.00           H
ATOM   2228  N   MET   143       8.410 -14.268  52.957  1.00 86.62      1SG  N
ATOM   2229  CA  MET   143       8.778 -15.652  53.186  1.00 86.62      1SG  C
ATOM   2230  C   MET   143      10.291 -15.752  53.200  1.00 86.62      1SG  C
ATOM   2231  O   MET   143      10.854 -16.579  53.913  1.00 86.62      1SG  O
ATOM   2232  CB  MET   143       8.343 -16.642  52.104  1.00 86.62      1SG  C
ATOM   2233  CG  MET   143       6.830 -16.854  52.037  1.00 86.62      1SG  C
ATOM   2234  SD  MET   143       6.332 -18.348  51.141  1.00 86.62      1SG  S
ATOM   2235  CE  MET   143       7.268 -17.944  49.644  1.00 86.62      1SG  C
ATOM   2236  H   MET   143       8.002 -14.062  52.057  1.00  0.00           H
ATOM   2237  HA  MET   143       8.528 -16.076  54.155  1.00  0.00           H
ATOM   2238 2HB  MET   143       8.752 -16.364  51.132  1.00  0.00           H
ATOM   2239  HB3 MET   143       8.784 -17.616  52.317  1.00  0.00           H
ATOM   2240 2HG  MET   143       6.444 -16.958  53.051  1.00  0.00           H
ATOM   2241  HG3 MET   143       6.341 -15.979  51.609  1.00  0.00           H
ATOM   2242 1HE  MET   143       6.787 -18.444  48.804  1.00  0.00           H
ATOM   2243 2HE  MET   143       7.171 -16.862  49.597  1.00  0.00           H
ATOM   2244 3HE  MET   143       8.320 -18.220  49.707  1.00  0.00           H
ATOM   2245  N   PHE   144      10.959 -14.867  52.449  1.00 59.96      1SG  N
ATOM   2246  CA  PHE   144      12.404 -14.787  52.341  1.00 59.96      1SG  C
ATOM   2247  C   PHE   144      13.056 -14.492  53.686  1.00 59.96      1SG  C
ATOM   2248  O   PHE   144      14.193 -14.903  53.887  1.00 59.96      1SG  O
ATOM   2249  CB  PHE   144      12.873 -13.766  51.299  1.00 59.96      1SG  C
ATOM   2250  CG  PHE   144      12.535 -14.263  49.930  1.00 59.96      1SG  C
ATOM   2251  CD1 PHE   144      11.264 -14.089  49.429  1.00 59.96      1SG  C
ATOM   2252  CD2 PHE   144      13.463 -14.972  49.180  1.00 59.96      1SG  C
ATOM   2253  CE1 PHE   144      10.909 -14.530  48.156  1.00 59.96      1SG  C
ATOM   2254  CE2 PHE   144      13.114 -15.468  47.920  1.00 59.96      1SG  C
ATOM   2255  CZ  PHE   144      11.834 -15.244  47.400  1.00 59.96      1SG  C
ATOM   2256  H   PHE   144      10.416 -14.165  51.959  1.00  0.00           H
ATOM   2257  HA  PHE   144      12.734 -15.775  52.012  1.00  0.00           H
ATOM   2258 2HB  PHE   144      12.560 -12.734  51.455  1.00  0.00           H
ATOM   2259  HB3 PHE   144      13.955 -13.695  51.335  1.00  0.00           H
ATOM   2260  HD1 PHE   144      10.611 -13.639  50.119  1.00  0.00           H
ATOM   2261  HD2 PHE   144      14.442 -15.144  49.581  1.00  0.00           H
ATOM   2262  HE1 PHE   144       9.953 -14.293  47.755  1.00  0.00           H
ATOM   2263  HE2 PHE   144      13.840 -16.010  47.349  1.00  0.00           H
ATOM   2264  HZ  PHE   144      11.569 -15.608  46.424  1.00  0.00           H
ATOM   2265  N   GLY   145      12.340 -13.881  54.642  1.00 47.82      1SG  N
ATOM   2266  CA  GLY   145      12.599 -14.006  56.075  1.00 47.82      1SG  C
ATOM   2267  C   GLY   145      12.869 -12.689  56.799  1.00 47.82      1SG  C
ATOM   2268  O   GLY   145      12.595 -12.598  57.997  1.00 47.82      1SG  O
ATOM   2269  H   GLY   145      11.410 -13.571  54.386  1.00  0.00           H
ATOM   2270 2HA  GLY   145      11.718 -14.467  56.523  1.00  0.00           H
ATOM   2271  HA3 GLY   145      13.428 -14.684  56.283  1.00  0.00           H
ATOM   2272  N   TRP   146      13.389 -11.662  56.112  1.00 80.97      1SG  N
ATOM   2273  CA  TRP   146      13.644 -10.345  56.705  1.00 80.97      1SG  C
ATOM   2274  C   TRP   146      12.312  -9.624  56.985  1.00 80.97      1SG  C
ATOM   2275  O   TRP   146      11.413  -9.611  56.142  1.00 80.97      1SG  O
ATOM   2276  CB  TRP   146      14.559  -9.486  55.804  1.00 80.97      1SG  C
ATOM   2277  CG  TRP   146      14.291  -9.427  54.329  1.00 80.97      1SG  C
ATOM   2278  CD1 TRP   146      13.540  -8.494  53.702  1.00 80.97      1SG  C
ATOM   2279  CD2 TRP   146      14.829 -10.283  53.273  1.00 80.97      1SG  C
ATOM   2280  CE2 TRP   146      14.360  -9.798  52.014  1.00 80.97      1SG  C
ATOM   2281  CE3 TRP   146      15.682 -11.412  53.248  1.00 80.97      1SG  C
ATOM   2282  NE1 TRP   146      13.573  -8.714  52.339  1.00 80.97      1SG  N
ATOM   2283  CZ2 TRP   146      14.723 -10.398  50.795  1.00 80.97      1SG  C
ATOM   2284  CZ3 TRP   146      16.061 -12.016  52.032  1.00 80.97      1SG  C
ATOM   2285  CH2 TRP   146      15.585 -11.510  50.806  1.00 80.97      1SG  C
ATOM   2286  H   TRP   146      13.531 -11.778  55.119  1.00  0.00           H
ATOM   2287  HA  TRP   146      14.162 -10.490  57.656  1.00  0.00           H
ATOM   2288 2HB  TRP   146      14.571  -8.462  56.183  1.00  0.00           H
ATOM   2289  HB3 TRP   146      15.586  -9.834  55.921  1.00  0.00           H
ATOM   2290  HD1 TRP   146      13.015  -7.694  54.206  1.00  0.00           H
ATOM   2291  HE3 TRP   146      16.060 -11.811  54.179  1.00  0.00           H
ATOM   2292  HE1 TRP   146      13.091  -8.116  51.675  1.00  0.00           H
ATOM   2293  HZ2 TRP   146      14.352 -10.008  49.858  1.00  0.00           H
ATOM   2294  HZ3 TRP   146      16.719 -12.875  52.040  1.00  0.00           H
ATOM   2295  HH2 TRP   146      15.874 -11.979  49.876  1.00  0.00           H
ATOM   2296  N   ASN   147      12.178  -9.070  58.195  1.00 67.94      1SG  N
ATOM   2297  CA  ASN   147      10.946  -8.508  58.743  1.00 67.94      1SG  C
ATOM   2298  C   ASN   147      11.275  -7.294  59.627  1.00 67.94      1SG  C
ATOM   2299  O   ASN   147      11.812  -7.454  60.723  1.00 67.94      1SG  O
ATOM   2300  CB  ASN   147      10.042  -9.602  59.382  1.00 67.94      1SG  C
ATOM   2301  CG  ASN   147      10.627 -10.360  60.582  1.00 67.94      1SG  C
ATOM   2302  ND2 ASN   147      11.419 -11.404  60.356  1.00 67.94      1SG  N
ATOM   2303  OD1 ASN   147      10.326 -10.041  61.730  1.00 67.94      1SG  O
ATOM   2304  H   ASN   147      12.971  -9.090  58.822  1.00  0.00           H
ATOM   2305  HA  ASN   147      10.364  -8.114  57.907  1.00  0.00           H
ATOM   2306 2HB  ASN   147       9.109  -9.145  59.711  1.00  0.00           H
ATOM   2307  HB3 ASN   147       9.751 -10.326  58.620  1.00  0.00           H
ATOM   2308 2HD2 ASN   147      11.790 -11.927  61.135  1.00  0.00           H
ATOM   2309 1HD2 ASN   147      11.673 -11.699  59.415  1.00  0.00           H
ATOM   2310  N   ASN   148      11.006  -6.087  59.111  1.00 63.77      1SG  N
ATOM   2311  CA  ASN   148      11.180  -4.756  59.716  1.00 63.77      1SG  C
ATOM   2312  C   ASN   148      12.639  -4.277  59.767  1.00 63.77      1SG  C
ATOM   2313  O   ASN   148      13.529  -5.005  60.212  1.00 63.77      1SG  O
ATOM   2314  CB  ASN   148      10.490  -4.567  61.092  1.00 63.77      1SG  C
ATOM   2315  CG  ASN   148       8.977  -4.381  61.029  1.00 63.77      1SG  C
ATOM   2316  ND2 ASN   148       8.522  -3.140  60.900  1.00 63.77      1SG  N
ATOM   2317  OD1 ASN   148       8.213  -5.339  61.124  1.00 63.77      1SG  O
ATOM   2318  H   ASN   148      10.608  -6.089  58.183  1.00  0.00           H
ATOM   2319  HA  ASN   148      10.677  -4.087  59.017  1.00  0.00           H
ATOM   2320 2HB  ASN   148      10.727  -5.380  61.777  1.00  0.00           H
ATOM   2321  HB3 ASN   148      10.891  -3.673  61.569  1.00  0.00           H
ATOM   2322 2HD2 ASN   148       7.534  -2.948  60.943  1.00  0.00           H
ATOM   2323 1HD2 ASN   148       9.179  -2.364  60.753  1.00  0.00           H
ATOM   2324  N   LEU   149      12.881  -3.022  59.377  1.00180.62      1SG  N
ATOM   2325  CA  LEU   149      14.110  -2.281  59.647  1.00180.62      1SG  C
ATOM   2326  C   LEU   149      14.009  -1.611  61.034  1.00180.62      1SG  C
ATOM   2327  O   LEU   149      15.015  -1.524  61.740  1.00180.62      1SG  O
ATOM   2328  CB  LEU   149      14.265  -1.188  58.558  1.00180.62      1SG  C
ATOM   2329  CG  LEU   149      15.580  -0.371  58.586  1.00180.62      1SG  C
ATOM   2330  CD1 LEU   149      16.820  -1.241  58.324  1.00180.62      1SG  C
ATOM   2331  CD2 LEU   149      15.516   0.782  57.573  1.00180.62      1SG  C
ATOM   2332  H   LEU   149      12.113  -2.484  58.950  1.00  0.00           H
ATOM   2333  HA  LEU   149      14.964  -2.959  59.626  1.00  0.00           H
ATOM   2334 2HB  LEU   149      14.169  -1.654  57.576  1.00  0.00           H
ATOM   2335  HB3 LEU   149      13.423  -0.498  58.632  1.00  0.00           H
ATOM   2336  HG  LEU   149      15.693   0.084  59.570  1.00  0.00           H
ATOM   2337 1HD1 LEU   149      17.727  -0.636  58.301  1.00  0.00           H
ATOM   2338 2HD1 LEU   149      16.962  -1.990  59.103  1.00  0.00           H
ATOM   2339 3HD1 LEU   149      16.748  -1.763  57.368  1.00  0.00           H
ATOM   2340 1HD2 LEU   149      16.420   1.392  57.610  1.00  0.00           H
ATOM   2341 2HD2 LEU   149      15.409   0.412  56.552  1.00  0.00           H
ATOM   2342 3HD2 LEU   149      14.672   1.441  57.776  1.00  0.00           H
ATOM   2343  N   SER   150      12.817  -1.151  61.444  1.00111.66      1SG  N
ATOM   2344  CA  SER   150      12.573  -0.507  62.734  1.00111.66      1SG  C
ATOM   2345  C   SER   150      12.448  -1.569  63.852  1.00111.66      1SG  C
ATOM   2346  O   SER   150      12.034  -2.706  63.610  1.00111.66      1SG  O
ATOM   2347  CB  SER   150      11.260   0.303  62.622  1.00111.66      1SG  C
ATOM   2348  OG  SER   150      11.059   1.176  63.725  1.00111.66      1SG  O
ATOM   2349  H   SER   150      12.006  -1.253  60.826  1.00  0.00           H
ATOM   2350  HA  SER   150      13.401   0.170  62.956  1.00  0.00           H
ATOM   2351 2HB  SER   150      11.272   0.910  61.715  1.00  0.00           H
ATOM   2352  HB3 SER   150      10.400  -0.365  62.537  1.00  0.00           H
ATOM   2353  HG  SER   150      10.252   1.658  63.569  1.00  0.00           H
ATOM   2354  N   ALA   151      12.801  -1.194  65.086  1.00225.47      1SG  N
ATOM   2355  CA  ALA   151      12.663  -1.981  66.306  1.00225.47      1SG  C
ATOM   2356  C   ALA   151      12.545  -1.033  67.505  1.00225.47      1SG  C
ATOM   2357  O   ALA   151      13.137   0.049  67.494  1.00225.47      1SG  O
ATOM   2358  CB  ALA   151      13.818  -2.987  66.447  1.00225.47      1SG  C
ATOM   2359  H   ALA   151      13.075  -0.229  65.228  1.00  0.00           H
ATOM   2360  HA  ALA   151      11.727  -2.540  66.244  1.00  0.00           H
ATOM   2361 1HB  ALA   151      13.716  -3.576  67.359  1.00  0.00           H
ATOM   2362 2HB  ALA   151      13.841  -3.686  65.610  1.00  0.00           H
ATOM   2363 3HB  ALA   151      14.783  -2.481  66.487  1.00  0.00           H
ATOM   2364  N   VAL   152      11.799  -1.440  68.537  1.00141.67      1SG  N
ATOM   2365  CA  VAL   152      11.634  -0.721  69.800  1.00141.67      1SG  C
ATOM   2366  C   VAL   152      11.388  -1.723  70.942  1.00141.67      1SG  C
ATOM   2367  O   VAL   152      12.187  -1.817  71.875  1.00141.67      1SG  O
ATOM   2368  CB  VAL   152      10.631   0.466  69.667  1.00141.67      1SG  C
ATOM   2369  CG1 VAL   152       9.243   0.071  69.122  1.00141.67      1SG  C
ATOM   2370  CG2 VAL   152      10.489   1.278  70.968  1.00141.67      1SG  C
ATOM   2371  H   VAL   152      11.390  -2.362  68.485  1.00  0.00           H
ATOM   2372  HA  VAL   152      12.603  -0.275  70.036  1.00  0.00           H
ATOM   2373  HB  VAL   152      11.061   1.152  68.936  1.00  0.00           H
ATOM   2374 1HG1 VAL   152       8.635   0.958  68.940  1.00  0.00           H
ATOM   2375 2HG1 VAL   152       9.315  -0.463  68.175  1.00  0.00           H
ATOM   2376 3HG1 VAL   152       8.691  -0.555  69.822  1.00  0.00           H
ATOM   2377 1HG2 VAL   152       9.888   2.173  70.807  1.00  0.00           H
ATOM   2378 2HG2 VAL   152      10.009   0.699  71.758  1.00  0.00           H
ATOM   2379 3HG2 VAL   152      11.463   1.602  71.337  1.00  0.00           H
ATOM   2380  N   GLU   153      10.304  -2.502  70.843  1.00233.34      1SG  N
ATOM   2381  CA  GLU   153       9.943  -3.575  71.767  1.00233.34      1SG  C
ATOM   2382  C   GLU   153      10.587  -4.888  71.275  1.00233.34      1SG  C
ATOM   2383  O   GLU   153      10.785  -5.075  70.071  1.00233.34      1SG  O
ATOM   2384  CB  GLU   153       8.403  -3.690  71.781  1.00233.34      1SG  C
ATOM   2385  CG  GLU   153       7.839  -4.685  72.821  1.00233.34      1SG  C
ATOM   2386  CD  GLU   153       6.372  -4.437  73.167  1.00233.34      1SG  C
ATOM   2387  OE1 GLU   153       6.006  -4.635  74.342  1.00233.34      1SG  O
ATOM   2388  OE2 GLU   153       5.600  -4.031  72.276  1.00233.34      1SG  O1-
ATOM   2389  H   GLU   153       9.716  -2.384  70.032  1.00  0.00           H
ATOM   2390  HA  GLU   153      10.302  -3.339  72.771  1.00  0.00           H
ATOM   2391 2HB  GLU   153       7.993  -2.699  71.990  1.00  0.00           H
ATOM   2392  HB3 GLU   153       8.032  -3.961  70.791  1.00  0.00           H
ATOM   2393 2HG  GLU   153       7.951  -5.709  72.465  1.00  0.00           H
ATOM   2394  HG3 GLU   153       8.418  -4.612  73.743  1.00  0.00           H
ATOM   2395  N   ARG   154      10.944  -5.782  72.206  1.00338.43      1SG  N
ATOM   2396  CA  ARG   154      11.745  -6.982  71.942  1.00338.43      1SG  C
ATOM   2397  C   ARG   154      10.932  -8.114  71.284  1.00338.43      1SG  C
ATOM   2398  O   ARG   154      11.489  -8.881  70.498  1.00338.43      1SG  O
ATOM   2399  CB  ARG   154      12.313  -7.510  73.279  1.00338.43      1SG  C
ATOM   2400  CG  ARG   154      13.285  -6.532  73.969  1.00338.43      1SG  C
ATOM   2401  CD  ARG   154      13.888  -7.099  75.264  1.00338.43      1SG  C
ATOM   2402  NE  ARG   154      14.878  -8.156  74.990  1.00338.43      1SG  N
ATOM   2403  CZ  ARG   154      15.367  -9.039  75.873  1.00338.43      1SG  C
ATOM   2404  NH1 ARG   154      14.968  -9.026  77.146  1.00338.43      1SG  N
ATOM   2405  NH2 ARG   154      16.264  -9.939  75.472  1.00338.43      1SG  N1+
ATOM   2406  H   ARG   154      10.728  -5.567  73.168  1.00  0.00           H
ATOM   2407  HA  ARG   154      12.572  -6.725  71.277  1.00  0.00           H
ATOM   2408 2HB  ARG   154      11.498  -7.758  73.961  1.00  0.00           H
ATOM   2409  HB3 ARG   154      12.838  -8.449  73.094  1.00  0.00           H
ATOM   2410 2HG  ARG   154      14.083  -6.254  73.280  1.00  0.00           H
ATOM   2411  HG3 ARG   154      12.768  -5.603  74.210  1.00  0.00           H
ATOM   2412 2HD  ARG   154      14.385  -6.303  75.819  1.00  0.00           H
ATOM   2413  HD3 ARG   154      13.093  -7.482  75.905  1.00  0.00           H
ATOM   2414  HE  ARG   154      15.240  -8.152  74.042  1.00  0.00           H
ATOM   2415 2HH1 ARG   154      15.316  -9.678  77.837  1.00  0.00           H
ATOM   2416 1HH1 ARG   154      14.298  -8.352  77.486  1.00  0.00           H
ATOM   2417 2HH2 ARG   154      16.661 -10.622  76.103  1.00  0.00           H
ATOM   2418 1HH2 ARG   154      16.592  -9.988  74.517  1.00  0.00           H
ATOM   2419  N   ALA   155       9.633  -8.228  71.592  1.00289.43      1SG  N
ATOM   2420  CA  ALA   155       8.719  -9.228  71.045  1.00289.43      1SG  C
ATOM   2421  C   ALA   155       7.274  -8.724  71.118  1.00289.43      1SG  C
ATOM   2422  O   ALA   155       6.868  -8.162  72.136  1.00289.43      1SG  O
ATOM   2423  CB  ALA   155       8.903 -10.585  71.748  1.00289.43      1SG  C
ATOM   2424  H   ALA   155       9.229  -7.549  72.223  1.00  0.00           H
ATOM   2425  HA  ALA   155       8.962  -9.361  69.988  1.00  0.00           H
ATOM   2426 1HB  ALA   155       8.221 -11.333  71.343  1.00  0.00           H
ATOM   2427 2HB  ALA   155       9.915 -10.968  71.618  1.00  0.00           H
ATOM   2428 3HB  ALA   155       8.709 -10.507  72.818  1.00  0.00           H
ATOM   2429  N   TRP   156       6.499  -8.958  70.053  1.00280.11      1SG  N
ATOM   2430  CA  TRP   156       5.074  -8.624  69.926  1.00280.11      1SG  C
ATOM   2431  C   TRP   156       4.199  -9.900  69.995  1.00280.11      1SG  C
ATOM   2432  O   TRP   156       2.987  -9.825  69.797  1.00280.11      1SG  O
ATOM   2433  CB  TRP   156       4.888  -7.928  68.553  1.00280.11      1SG  C
ATOM   2434  CG  TRP   156       3.587  -7.236  68.241  1.00280.11      1SG  C
ATOM   2435  CD1 TRP   156       2.660  -6.805  69.130  1.00280.11      1SG  C
ATOM   2436  CD2 TRP   156       3.065  -6.874  66.924  1.00280.11      1SG  C
ATOM   2437  CE2 TRP   156       1.810  -6.213  67.094  1.00280.11      1SG  C
ATOM   2438  CE3 TRP   156       3.533  -7.027  65.597  1.00280.11      1SG  C
ATOM   2439  NE1 TRP   156       1.603  -6.221  68.457  1.00280.11      1SG  N
ATOM   2440  CZ2 TRP   156       1.064  -5.721  66.008  1.00280.11      1SG  C
ATOM   2441  CZ3 TRP   156       2.794  -6.539  64.500  1.00280.11      1SG  C
ATOM   2442  CH2 TRP   156       1.562  -5.888  64.703  1.00280.11      1SG  C
ATOM   2443  H   TRP   156       6.928  -9.411  69.258  1.00  0.00           H
ATOM   2444  HA  TRP   156       4.769  -7.948  70.727  1.00  0.00           H
ATOM   2445 2HB  TRP   156       5.660  -7.168  68.429  1.00  0.00           H
ATOM   2446  HB3 TRP   156       5.063  -8.655  67.759  1.00  0.00           H
ATOM   2447  HD1 TRP   156       2.748  -6.898  70.204  1.00  0.00           H
ATOM   2448  HE3 TRP   156       4.476  -7.524  65.422  1.00  0.00           H
ATOM   2449  HE1 TRP   156       0.848  -5.734  68.940  1.00  0.00           H
ATOM   2450  HZ2 TRP   156       0.118  -5.224  66.168  1.00  0.00           H
ATOM   2451  HZ3 TRP   156       3.172  -6.672  63.495  1.00  0.00           H
ATOM   2452  HH2 TRP   156       0.999  -5.521  63.855  1.00  0.00           H
ATOM   2453  N   ALA   157       4.814 -11.068  70.239  1.00303.52      1SG  N
ATOM   2454  CA  ALA   157       4.254 -12.423  70.204  1.00303.52      1SG  C
ATOM   2455  C   ALA   157       2.914 -12.611  70.941  1.00303.52      1SG  C
ATOM   2456  O   ALA   157       2.698 -12.053  72.018  1.00303.52      1SG  O
ATOM   2457  CB  ALA   157       5.312 -13.410  70.717  1.00303.52      1SG  C
ATOM   2458  H   ALA   157       5.800 -10.999  70.435  1.00  0.00           H
ATOM   2459  HA  ALA   157       4.076 -12.647  69.150  1.00  0.00           H
ATOM   2460 1HB  ALA   157       4.923 -14.427  70.735  1.00  0.00           H
ATOM   2461 2HB  ALA   157       6.200 -13.410  70.084  1.00  0.00           H
ATOM   2462 3HB  ALA   157       5.622 -13.168  71.734  1.00  0.00           H
ATOM   2463  N   ALA   158       2.032 -13.439  70.368  1.00249.86      1SG  N
ATOM   2464  CA  ALA   158       0.684 -13.740  70.855  1.00249.86      1SG  C
ATOM   2465  C   ALA   158       0.667 -14.904  71.873  1.00249.86      1SG  C
ATOM   2466  O   ALA   158      -0.398 -15.440  72.187  1.00249.86      1SG  O
ATOM   2467  CB  ALA   158      -0.172 -14.146  69.641  1.00249.86      1SG  C
ATOM   2468  H   ALA   158       2.318 -13.913  69.513  1.00  0.00           H
ATOM   2469  HA  ALA   158       0.250 -12.856  71.327  1.00  0.00           H
ATOM   2470 1HB  ALA   158      -1.221 -14.241  69.919  1.00  0.00           H
ATOM   2471 2HB  ALA   158      -0.123 -13.394  68.853  1.00  0.00           H
ATOM   2472 3HB  ALA   158       0.146 -15.096  69.210  1.00  0.00           H
ATOM   2473  N   ASN   159       1.839 -15.311  72.369  1.00198.13      1SG  N
ATOM   2474  CA  ASN   159       2.097 -16.272  73.440  1.00198.13      1SG  C
ATOM   2475  C   ASN   159       3.507 -15.960  73.968  1.00198.13      1SG  C
ATOM   2476  O   ASN   159       4.245 -15.194  73.341  1.00198.13      1SG  O
ATOM   2477  CB  ASN   159       1.915 -17.730  72.944  1.00  0.00           C
ATOM   2478  CG  ASN   159       1.663 -18.736  74.068  1.00  0.00           C
ATOM   2479  OD1 ASN   159       0.692 -18.606  74.808  1.00  0.00           O
ATOM   2480  ND2 ASN   159       2.518 -19.736  74.235  1.00  0.00           N
ATOM   2481  H   ASN   159       2.660 -14.784  72.095  1.00  0.00           H
ATOM   2482  HA  ASN   159       1.385 -16.060  74.241  1.00  0.00           H
ATOM   2483 2HB  ASN   159       1.046 -17.790  72.294  1.00  0.00           H
ATOM   2484  HB3 ASN   159       2.766 -18.047  72.342  1.00  0.00           H
ATOM   2485 2HD2 ASN   159       2.324 -20.436  74.937  1.00  0.00           H
ATOM   2486 1HD2 ASN   159       3.326 -19.869  73.631  1.00  0.00           H
ATOM   2487  N   GLY   160       3.896 -16.548  75.101  1.00 91.79      1SG  N
ATOM   2488  CA  GLY   160       5.215 -16.397  75.713  1.00 91.79      1SG  C
ATOM   2489  C   GLY   160       5.975 -17.724  75.674  1.00 91.79      1SG  C
ATOM   2490  O   GLY   160       5.683 -18.590  74.844  1.00 91.79      1SG  O
ATOM   2491  H   GLY   160       3.270 -17.213  75.531  1.00  0.00           H
ATOM   2492 2HA  GLY   160       5.821 -15.629  75.229  1.00  0.00           H
ATOM   2493  HA3 GLY   160       5.079 -16.084  76.749  1.00  0.00           H
ATOM   2494  N   SER   161       6.925 -17.918  76.595  1.00107.28      1SG  N
ATOM   2495  CA  SER   161       7.712 -19.148  76.769  1.00107.28      1SG  C
ATOM   2496  C   SER   161       6.873 -20.224  77.504  1.00107.28      1SG  C
ATOM   2497  O   SER   161       7.244 -20.726  78.567  1.00107.28      1SG  O
ATOM   2498  CB  SER   161       8.984 -18.790  77.571  1.00107.28      1SG  C
ATOM   2499  OG  SER   161       9.820 -17.930  76.807  1.00107.28      1SG  O
ATOM   2500  H   SER   161       7.064 -17.192  77.283  1.00  0.00           H
ATOM   2501  HA  SER   161       7.999 -19.555  75.797  1.00  0.00           H
ATOM   2502 2HB  SER   161       8.733 -18.318  78.523  1.00  0.00           H
ATOM   2503  HB3 SER   161       9.553 -19.692  77.807  1.00  0.00           H
ATOM   2504  HG  SER   161       9.313 -17.157  76.578  1.00  0.00           H
ATOM   2505  N   MET   162       5.703 -20.538  76.938  1.00121.41      1SG  N
ATOM   2506  CA  MET   162       4.667 -21.422  77.467  1.00121.41      1SG  C
ATOM   2507  C   MET   162       3.940 -22.180  76.343  1.00121.41      1SG  C
ATOM   2508  O   MET   162       2.745 -22.458  76.444  1.00121.41      1SG  O
ATOM   2509  CB  MET   162       3.767 -20.693  78.495  1.00121.41      1SG  C
ATOM   2510  CG  MET   162       3.030 -19.458  77.950  1.00121.41      1SG  C
ATOM   2511  SD  MET   162       2.070 -18.568  79.206  1.00121.41      1SG  S
ATOM   2512  CE  MET   162       1.401 -17.224  78.187  1.00121.41      1SG  C
ATOM   2513  H   MET   162       5.495 -20.057  76.066  1.00  0.00           H
ATOM   2514  HA  MET   162       5.172 -22.217  78.019  1.00  0.00           H
ATOM   2515 2HB  MET   162       3.038 -21.395  78.899  1.00  0.00           H
ATOM   2516  HB3 MET   162       4.381 -20.391  79.344  1.00  0.00           H
ATOM   2517 2HG  MET   162       3.744 -18.756  77.519  1.00  0.00           H
ATOM   2518  HG3 MET   162       2.353 -19.750  77.147  1.00  0.00           H
ATOM   2519 1HE  MET   162       0.779 -16.563  78.791  1.00  0.00           H
ATOM   2520 2HE  MET   162       2.206 -16.631  77.752  1.00  0.00           H
ATOM   2521 3HE  MET   162       0.788 -17.622  77.378  1.00  0.00           H
ATOM   2522  N   GLY   163       4.657 -22.494  75.258  1.00 47.18      1SG  N
ATOM   2523  CA  GLY   163       4.178 -23.259  74.110  1.00 47.18      1SG  C
ATOM   2524  C   GLY   163       4.343 -22.509  72.784  1.00 47.18      1SG  C
ATOM   2525  O   GLY   163       4.540 -21.292  72.750  1.00 47.18      1SG  O
ATOM   2526  H   GLY   163       5.618 -22.184  75.228  1.00  0.00           H
ATOM   2527 2HA  GLY   163       4.745 -24.189  74.066  1.00  0.00           H
ATOM   2528  HA3 GLY   163       3.129 -23.540  74.214  1.00  0.00           H
ATOM   2529  N   GLU   164       4.237 -23.265  71.687  1.00166.86      1SG  N
ATOM   2530  CA  GLU   164       4.381 -22.844  70.291  1.00166.86      1SG  C
ATOM   2531  C   GLU   164       3.430 -21.742  69.745  1.00166.86      1SG  C
ATOM   2532  O   GLU   164       3.906 -21.016  68.874  1.00166.86      1SG  O
ATOM   2533  CB  GLU   164       4.322 -24.089  69.375  1.00166.86      1SG  C
ATOM   2534  CG  GLU   164       5.260 -25.240  69.809  1.00166.86      1SG  C
ATOM   2535  CD  GLU   164       5.320 -26.371  68.787  1.00166.86      1SG  C
ATOM   2536  OE1 GLU   164       4.253 -26.884  68.399  1.00166.86      1SG  O
ATOM   2537  OE2 GLU   164       6.441 -26.753  68.396  1.00166.86      1SG  O1-
ATOM   2538  H   GLU   164       4.066 -24.249  71.829  1.00  0.00           H
ATOM   2539  HA  GLU   164       5.390 -22.432  70.215  1.00  0.00           H
ATOM   2540 2HB  GLU   164       3.300 -24.467  69.322  1.00  0.00           H
ATOM   2541  HB3 GLU   164       4.574 -23.790  68.355  1.00  0.00           H
ATOM   2542 2HG  GLU   164       6.266 -24.849  69.967  1.00  0.00           H
ATOM   2543  HG3 GLU   164       4.940 -25.665  70.761  1.00  0.00           H
ATOM   2544  N   PRO   165       2.134 -21.606  70.142  1.00180.75      1SG  N
ATOM   2545  CA  PRO   165       1.151 -20.602  69.648  1.00180.75      1SG  C
ATOM   2546  C   PRO   165       1.494 -19.084  69.577  1.00180.75      1SG  C
ATOM   2547  O   PRO   165       0.599 -18.260  69.793  1.00180.75      1SG  O
ATOM   2548  CB  PRO   165      -0.096 -20.812  70.525  1.00180.75      1SG  C
ATOM   2549  CG  PRO   165      -0.061 -22.276  70.889  1.00180.75      1SG  C
ATOM   2550  CD  PRO   165       1.428 -22.589  70.981  1.00180.75      1SG  C
ATOM   2551  HA  PRO   165       0.907 -20.917  68.640  1.00  0.00           H
ATOM   2552 2HB  PRO   165      -0.026 -20.225  71.443  1.00  0.00           H
ATOM   2553  HB3 PRO   165      -1.020 -20.535  70.016  1.00  0.00           H
ATOM   2554 2HG  PRO   165      -0.602 -22.504  71.808  1.00  0.00           H
ATOM   2555  HG3 PRO   165      -0.510 -22.862  70.085  1.00  0.00           H
ATOM   2556  HD3 PRO   165       1.627 -23.621  70.692  1.00  0.00           H
ATOM   2557 2HD  PRO   165       1.727 -22.458  72.020  1.00  0.00           H
ATOM   2558  N   VAL   166       2.732 -18.674  69.283  1.00121.01      1SG  N
ATOM   2559  CA  VAL   166       3.220 -17.293  69.332  1.00121.01      1SG  C
ATOM   2560  C   VAL   166       2.772 -16.422  68.135  1.00121.01      1SG  C
ATOM   2561  O   VAL   166       2.802 -15.196  68.250  1.00121.01      1SG  O
ATOM   2562  CB  VAL   166       4.775 -17.309  69.424  1.00121.01      1SG  C
ATOM   2563  CG1 VAL   166       5.264 -17.944  70.739  1.00121.01      1SG  C
ATOM   2564  CG2 VAL   166       5.497 -17.950  68.221  1.00121.01      1SG  C
ATOM   2565  H   VAL   166       3.415 -19.404  69.077  1.00  0.00           H
ATOM   2566  HA  VAL   166       2.824 -16.817  70.229  1.00  0.00           H
ATOM   2567  HB  VAL   166       5.106 -16.270  69.448  1.00  0.00           H
ATOM   2568 1HG1 VAL   166       6.351 -17.905  70.814  1.00  0.00           H
ATOM   2569 2HG1 VAL   166       4.870 -17.412  71.604  1.00  0.00           H
ATOM   2570 3HG1 VAL   166       4.969 -18.990  70.826  1.00  0.00           H
ATOM   2571 1HG2 VAL   166       5.272 -17.432  67.289  1.00  0.00           H
ATOM   2572 2HG2 VAL   166       6.579 -17.902  68.348  1.00  0.00           H
ATOM   2573 3HG2 VAL   166       5.238 -18.998  68.090  1.00  0.00           H
ATOM   2574  N   ILE   167       2.375 -17.030  67.006  1.00101.67      1SG  N
ATOM   2575  CA  ILE   167       2.000 -16.332  65.773  1.00101.67      1SG  C
ATOM   2576  C   ILE   167       0.499 -15.965  65.839  1.00101.67      1SG  C
ATOM   2577  O   ILE   167       0.180 -14.816  66.139  1.00101.67      1SG  O
ATOM   2578  CB  ILE   167       2.355 -17.204  64.522  1.00101.67      1SG  C
ATOM   2579  CG1 ILE   167       3.861 -17.575  64.482  1.00101.67      1SG  C
ATOM   2580  CG2 ILE   167       1.970 -16.519  63.190  1.00101.67      1SG  C
ATOM   2581  CD1 ILE   167       4.182 -18.988  64.986  1.00101.67      1SG  C
ATOM   2582  H   ILE   167       2.385 -18.037  67.002  1.00  0.00           H
ATOM   2583  HA  ILE   167       2.563 -15.399  65.698  1.00  0.00           H
ATOM   2584  HB  ILE   167       1.785 -18.131  64.559  1.00  0.00           H
ATOM   2585 2HG1 ILE   167       4.236 -17.520  63.461  1.00  0.00           H
ATOM   2586 HG13 ILE   167       4.447 -16.839  65.035  1.00  0.00           H
ATOM   2587 1HG2 ILE   167       2.189 -17.166  62.340  1.00  0.00           H
ATOM   2588 2HG2 ILE   167       0.909 -16.283  63.128  1.00  0.00           H
ATOM   2589 3HG2 ILE   167       2.522 -15.589  63.050  1.00  0.00           H
ATOM   2590 1HD1 ILE   167       5.256 -19.174  64.955  1.00  0.00           H
ATOM   2591 2HD1 ILE   167       3.857 -19.144  66.013  1.00  0.00           H
ATOM   2592 3HD1 ILE   167       3.705 -19.745  64.363  1.00  0.00           H
ATOM   2593  N   LYS   168      -0.399 -16.926  65.546  1.00149.82      1SG  N
ATOM   2594  CA  LYS   168      -1.861 -16.793  65.422  1.00149.82      1SG  C
ATOM   2595  C   LYS   168      -2.204 -15.920  64.194  1.00149.82      1SG  C
ATOM   2596  O   LYS   168      -2.434 -14.725  64.356  1.00149.82      1SG  O
ATOM   2597  CB  LYS   168      -2.519 -16.296  66.736  1.00149.82      1SG  C
ATOM   2598  CG  LYS   168      -2.320 -17.239  67.938  1.00149.82      1SG  C
ATOM   2599  CD  LYS   168      -3.150 -16.795  69.157  1.00149.82      1SG  C
ATOM   2600  CE  LYS   168      -3.038 -17.724  70.381  1.00149.82      1SG  C
ATOM   2601  NZ  LYS   168      -1.746 -17.611  71.082  1.00149.82      1SG  N1+
ATOM   2602  H   LYS   168      -0.013 -17.826  65.313  1.00  0.00           H
ATOM   2603  HA  LYS   168      -2.261 -17.788  65.223  1.00  0.00           H
ATOM   2604 2HB  LYS   168      -2.169 -15.296  66.994  1.00  0.00           H
ATOM   2605  HB3 LYS   168      -3.589 -16.181  66.555  1.00  0.00           H
ATOM   2606 2HG  LYS   168      -2.607 -18.253  67.653  1.00  0.00           H
ATOM   2607  HG3 LYS   168      -1.262 -17.275  68.194  1.00  0.00           H
ATOM   2608 2HD  LYS   168      -2.900 -15.773  69.438  1.00  0.00           H
ATOM   2609  HD3 LYS   168      -4.199 -16.766  68.859  1.00  0.00           H
ATOM   2610 2HE  LYS   168      -3.827 -17.477  71.093  1.00  0.00           H
ATOM   2611  HE3 LYS   168      -3.204 -18.761  70.087  1.00  0.00           H
ATOM   2612 1HZ  LYS   168      -1.746 -18.230  71.874  1.00  0.00           H
ATOM   2613 2HZ  LYS   168      -0.963 -17.858  70.482  1.00  0.00           H
ATOM   2614 3HZ  LYS   168      -1.576 -16.676  71.437  1.00  0.00           H
ATOM   2615  N   CYS   169      -2.137 -16.520  62.987  1.00 77.53      1SG  N
ATOM   2616  CA  CYS   169      -1.999 -15.973  61.632  1.00 77.53      1SG  C
ATOM   2617  C   CYS   169      -2.868 -14.753  61.390  1.00 77.53      1SG  C
ATOM   2618  O   CYS   169      -3.972 -14.879  60.861  1.00 77.53      1SG  O
ATOM   2619  CB  CYS   169      -2.240 -17.061  60.552  1.00 77.53      1SG  C
ATOM   2620  SG  CYS   169      -1.753 -16.612  58.855  1.00 77.53      1SG  S
ATOM   2621  H   CYS   169      -1.980 -17.506  63.034  1.00  0.00           H
ATOM   2622  HA  CYS   169      -0.957 -15.656  61.552  1.00  0.00           H
ATOM   2623 2HB  CYS   169      -1.691 -17.964  60.803  1.00  0.00           H
ATOM   2624  HB3 CYS   169      -3.295 -17.349  60.530  1.00  0.00           H
ATOM   2625  N   GLU   170      -2.381 -13.578  61.797  1.00 90.85      1SG  N
ATOM   2626  CA  GLU   170      -3.104 -12.353  61.578  1.00 90.85      1SG  C
ATOM   2627  C   GLU   170      -2.190 -11.617  60.617  1.00 90.85      1SG  C
ATOM   2628  O   GLU   170      -1.005 -11.461  60.898  1.00 90.85      1SG  O
ATOM   2629  CB  GLU   170      -3.344 -11.494  62.817  1.00 90.85      1SG  C
ATOM   2630  CG  GLU   170      -4.124 -10.229  62.478  1.00 90.85      1SG  C
ATOM   2631  CD  GLU   170      -4.433  -9.513  63.772  1.00 90.85      1SG  C
ATOM   2632  OE1 GLU   170      -4.115  -9.999  64.877  1.00 90.85      1SG  O
ATOM   2633  OE2 GLU   170      -5.046  -8.424  63.755  1.00 90.85      1SG  O1-
ATOM   2634  H   GLU   170      -1.498 -13.564  62.293  1.00  0.00           H
ATOM   2635  HA  GLU   170      -4.061 -12.490  61.080  1.00  0.00           H
ATOM   2636 2HB  GLU   170      -3.908 -12.125  63.504  1.00  0.00           H
ATOM   2637  HB3 GLU   170      -2.411 -11.305  63.330  1.00  0.00           H
ATOM   2638 2HG  GLU   170      -3.554  -9.545  61.852  1.00  0.00           H
ATOM   2639  HG3 GLU   170      -5.057 -10.472  61.970  1.00  0.00           H
ATOM   2640  N   PHE   171      -2.802 -11.012  59.601  1.00 55.92      1SG  N
ATOM   2641  CA  PHE   171      -2.020 -10.450  58.522  1.00 55.92      1SG  C
ATOM   2642  C   PHE   171      -1.121  -9.344  59.039  1.00 55.92      1SG  C
ATOM   2643  O   PHE   171       0.073  -9.363  58.751  1.00 55.92      1SG  O
ATOM   2644  CB  PHE   171      -2.894  -9.820  57.437  1.00 55.92      1SG  C
ATOM   2645  CG  PHE   171      -1.974  -9.296  56.373  1.00 55.92      1SG  C
ATOM   2646  CD1 PHE   171      -1.487 -10.156  55.392  1.00 55.92      1SG  C
ATOM   2647  CD2 PHE   171      -1.603  -7.954  56.358  1.00 55.92      1SG  C
ATOM   2648  CE1 PHE   171      -0.633  -9.677  54.401  1.00 55.92      1SG  C
ATOM   2649  CE2 PHE   171      -0.748  -7.471  55.370  1.00 55.92      1SG  C
ATOM   2650  CZ  PHE   171      -0.263  -8.334  54.389  1.00 55.92      1SG  C
ATOM   2651  H   PHE   171      -3.790 -11.121  59.429  1.00  0.00           H
ATOM   2652  HA  PHE   171      -1.385 -11.221  58.089  1.00  0.00           H
ATOM   2653 2HB  PHE   171      -3.550 -10.566  56.995  1.00  0.00           H
ATOM   2654  HB3 PHE   171      -3.519  -9.008  57.806  1.00  0.00           H
ATOM   2655  HD1 PHE   171      -1.789 -11.188  55.402  1.00  0.00           H
ATOM   2656  HD2 PHE   171      -1.970  -7.277  57.109  1.00  0.00           H
ATOM   2657  HE1 PHE   171      -0.264 -10.339  53.637  1.00  0.00           H
ATOM   2658  HE2 PHE   171      -0.463  -6.433  55.361  1.00  0.00           H
ATOM   2659  HZ  PHE   171       0.400  -7.976  53.620  1.00  0.00           H
ATOM   2660  N   GLU   172      -1.653  -8.414  59.850  1.00 69.15      1SG  N
ATOM   2661  CA  GLU   172      -0.851  -7.303  60.338  1.00 69.15      1SG  C
ATOM   2662  C   GLU   172       0.239  -7.792  61.281  1.00 69.15      1SG  C
ATOM   2663  O   GLU   172       1.269  -7.134  61.406  1.00 69.15      1SG  O
ATOM   2664  CB  GLU   172      -1.676  -6.273  61.112  1.00 69.15      1SG  C
ATOM   2665  CG  GLU   172      -2.649  -5.466  60.242  1.00 69.15      1SG  C
ATOM   2666  CD  GLU   172      -3.144  -4.228  60.988  1.00 69.15      1SG  C
ATOM   2667  OE1 GLU   172      -2.520  -3.832  61.999  1.00 69.15      1SG  O
ATOM   2668  OE2 GLU   172      -4.161  -3.660  60.548  1.00 69.15      1SG  O1-
ATOM   2669  H   GLU   172      -2.628  -8.462  60.103  1.00  0.00           H
ATOM   2670  HA  GLU   172      -0.376  -6.820  59.486  1.00  0.00           H
ATOM   2671 2HB  GLU   172      -2.215  -6.730  61.944  1.00  0.00           H
ATOM   2672  HB3 GLU   172      -0.954  -5.586  61.567  1.00  0.00           H
ATOM   2673 2HG  GLU   172      -2.155  -5.140  59.324  1.00  0.00           H
ATOM   2674  HG3 GLU   172      -3.493  -6.091  59.940  1.00  0.00           H
ATOM   2675  N   LYS   173       0.011  -8.922  61.959  1.00137.27      1SG  N
ATOM   2676  CA  LYS   173       0.974  -9.462  62.896  1.00137.27      1SG  C
ATOM   2677  C   LYS   173       2.184 -10.047  62.173  1.00137.27      1SG  C
ATOM   2678  O   LYS   173       3.317  -9.845  62.607  1.00137.27      1SG  O
ATOM   2679  CB  LYS   173       0.328 -10.590  63.716  1.00137.27      1SG  C
ATOM   2680  CG  LYS   173       0.952 -10.798  65.098  1.00137.27      1SG  C
ATOM   2681  CD  LYS   173       0.516  -9.692  66.062  1.00137.27      1SG  C
ATOM   2682  CE  LYS   173       0.680 -10.069  67.541  1.00137.27      1SG  C
ATOM   2683  NZ  LYS   173       0.277  -8.957  68.417  1.00137.27      1SG  N1+
ATOM   2684  H   LYS   173      -0.845  -9.438  61.787  1.00  0.00           H
ATOM   2685  HA  LYS   173       1.282  -8.643  63.541  1.00  0.00           H
ATOM   2686 2HB  LYS   173      -0.710 -10.335  63.876  1.00  0.00           H
ATOM   2687  HB3 LYS   173       0.328 -11.537  63.171  1.00  0.00           H
ATOM   2688 2HG  LYS   173       0.603 -11.756  65.481  1.00  0.00           H
ATOM   2689  HG3 LYS   173       2.039 -10.866  65.037  1.00  0.00           H
ATOM   2690 2HD  LYS   173       0.979  -8.755  65.758  1.00  0.00           H
ATOM   2691  HD3 LYS   173      -0.546  -9.516  65.927  1.00  0.00           H
ATOM   2692 2HE  LYS   173       0.045 -10.932  67.761  1.00  0.00           H
ATOM   2693  HE3 LYS   173       1.702 -10.372  67.763  1.00  0.00           H
ATOM   2694 1HZ  LYS   173      -0.603  -8.577  68.111  1.00  0.00           H
ATOM   2695 2HZ  LYS   173       0.181  -9.282  69.364  1.00  0.00           H
ATOM   2696 3HZ  LYS   173       0.978  -8.225  68.403  1.00  0.00           H
ATOM   2697  N   VAL   174       1.925 -10.808  61.105  1.00157.85      1SG  N
ATOM   2698  CA  VAL   174       2.915 -11.539  60.348  1.00157.85      1SG  C
ATOM   2699  C   VAL   174       3.619 -10.741  59.265  1.00157.85      1SG  C
ATOM   2700  O   VAL   174       4.828 -10.894  59.116  1.00157.85      1SG  O
ATOM   2701  CB  VAL   174       2.143 -12.591  59.558  1.00157.85      1SG  C
ATOM   2702  CG1 VAL   174       3.050 -13.172  58.486  1.00157.85      1SG  C
ATOM   2703  CG2 VAL   174       1.623 -13.622  60.562  1.00157.85      1SG  C
ATOM   2704  H   VAL   174       0.962 -10.925  60.837  1.00  0.00           H
ATOM   2705  HA  VAL   174       3.655 -12.008  60.984  1.00  0.00           H
ATOM   2706  HB  VAL   174       1.285 -12.172  59.040  1.00  0.00           H
ATOM   2707 1HG1 VAL   174       3.052 -14.261  58.433  1.00  0.00           H
ATOM   2708 2HG1 VAL   174       2.529 -12.936  57.568  1.00  0.00           H
ATOM   2709 3HG1 VAL   174       4.010 -12.762  58.200  1.00  0.00           H
ATOM   2710 1HG2 VAL   174       1.863 -14.647  60.276  1.00  0.00           H
ATOM   2711 2HG2 VAL   174       2.046 -13.529  61.561  1.00  0.00           H
ATOM   2712 3HG2 VAL   174       0.542 -13.580  60.648  1.00  0.00           H
ATOM   2713  N   ILE   175       2.893  -9.851  58.592  1.00112.80      1SG  N
ATOM   2714  CA  ILE   175       3.539  -9.219  57.465  1.00112.80      1SG  C
ATOM   2715  C   ILE   175       3.898  -7.810  57.878  1.00112.80      1SG  C
ATOM   2716  O   ILE   175       3.020  -7.048  58.291  1.00112.80      1SG  O
ATOM   2717  CB  ILE   175       2.647  -9.100  56.239  1.00112.80      1SG  C
ATOM   2718  CG1 ILE   175       2.313 -10.501  55.730  1.00112.80      1SG  C
ATOM   2719  CG2 ILE   175       3.385  -8.232  55.220  1.00112.80      1SG  C
ATOM   2720  CD1 ILE   175       3.534 -11.314  55.301  1.00112.80      1SG  C
ATOM   2721  H   ILE   175       1.907  -9.709  58.740  1.00  0.00           H
ATOM   2722  HA  ILE   175       4.466  -9.690  57.150  1.00  0.00           H
ATOM   2723  HB  ILE   175       1.714  -8.608  56.508  1.00  0.00           H
ATOM   2724 2HG1 ILE   175       1.721 -11.056  56.457  1.00  0.00           H
ATOM   2725 HG13 ILE   175       1.699 -10.414  54.835  1.00  0.00           H
ATOM   2726 1HG2 ILE   175       2.930  -8.344  54.238  1.00  0.00           H
ATOM   2727 2HG2 ILE   175       3.317  -7.166  55.440  1.00  0.00           H
ATOM   2728 3HG2 ILE   175       4.440  -8.483  55.102  1.00  0.00           H
ATOM   2729 1HD1 ILE   175       3.201 -12.308  55.006  1.00  0.00           H
ATOM   2730 2HD1 ILE   175       4.049 -10.847  54.461  1.00  0.00           H
ATOM   2731 3HD1 ILE   175       4.257 -11.459  56.102  1.00  0.00           H
ATOM   2732  N   SER   176       5.191  -7.474  57.778  1.00 87.38      1SG  N
ATOM   2733  CA  SER   176       5.694  -6.179  58.186  1.00 87.38      1SG  C
ATOM   2734  C   SER   176       5.035  -5.090  57.357  1.00 87.38      1SG  C
ATOM   2735  O   SER   176       4.893  -5.200  56.139  1.00 87.38      1SG  O
ATOM   2736  CB  SER   176       7.218  -6.076  58.033  1.00 87.38      1SG  C
ATOM   2737  OG  SER   176       7.860  -7.012  58.878  1.00 87.38      1SG  O
ATOM   2738  H   SER   176       5.857  -8.152  57.435  1.00  0.00           H
ATOM   2739  HA  SER   176       5.420  -6.042  59.232  1.00  0.00           H
ATOM   2740 2HB  SER   176       7.527  -6.240  57.002  1.00  0.00           H
ATOM   2741  HB3 SER   176       7.553  -5.070  58.308  1.00  0.00           H
ATOM   2742  HG  SER   176       7.789  -6.697  59.780  1.00  0.00           H
ATOM   2743  N   MET   177       4.632  -4.025  58.044  1.00136.15      1SG  N
ATOM   2744  CA  MET   177       3.963  -2.894  57.446  1.00136.15      1SG  C
ATOM   2745  C   MET   177       4.923  -2.100  56.581  1.00136.15      1SG  C
ATOM   2746  O   MET   177       4.494  -1.586  55.551  1.00136.15      1SG  O
ATOM   2747  CB  MET   177       3.485  -1.927  58.533  1.00136.15      1SG  C
ATOM   2748  CG  MET   177       2.554  -0.832  58.011  1.00136.15      1SG  C
ATOM   2749  SD  MET   177       0.950  -1.426  57.409  1.00136.15      1SG  S
ATOM   2750  CE  MET   177       1.442  -1.396  55.666  1.00136.15      1SG  C
ATOM   2751  H   MET   177       4.791  -4.004  59.035  1.00  0.00           H
ATOM   2752  HA  MET   177       3.138  -3.309  56.876  1.00  0.00           H
ATOM   2753 2HB  MET   177       2.923  -2.504  59.269  1.00  0.00           H
ATOM   2754  HB3 MET   177       4.321  -1.515  59.097  1.00  0.00           H
ATOM   2755 2HG  MET   177       2.317  -0.193  58.861  1.00  0.00           H
ATOM   2756  HG3 MET   177       3.065  -0.231  57.259  1.00  0.00           H
ATOM   2757 1HE  MET   177       0.803  -2.032  55.056  1.00  0.00           H
ATOM   2758 2HE  MET   177       1.602  -0.394  55.272  1.00  0.00           H
ATOM   2759 3HE  MET   177       2.429  -1.835  55.731  1.00  0.00           H
ATOM   2760  N   GLU   178       6.208  -2.049  56.961  1.00 43.58      1SG  N
ATOM   2761  CA  GLU   178       7.214  -1.337  56.195  1.00 43.58      1SG  C
ATOM   2762  C   GLU   178       7.308  -1.961  54.813  1.00 43.58      1SG  C
ATOM   2763  O   GLU   178       7.464  -1.268  53.815  1.00 43.58      1SG  O
ATOM   2764  CB  GLU   178       8.598  -1.475  56.817  1.00 43.58      1SG  C
ATOM   2765  CG  GLU   178       8.742  -0.903  58.230  1.00 43.58      1SG  C
ATOM   2766  CD  GLU   178      10.136  -1.217  58.755  1.00 43.58      1SG  C
ATOM   2767  OE1 GLU   178      10.999  -1.632  57.954  1.00 43.58      1SG  O
ATOM   2768  OE2 GLU   178      10.345  -1.119  59.981  1.00 43.58      1SG  O1-
ATOM   2769  H   GLU   178       6.494  -2.515  57.809  1.00  0.00           H
ATOM   2770  HA  GLU   178       6.924  -0.287  56.133  1.00  0.00           H
ATOM   2771 2HB  GLU   178       8.889  -2.530  56.825  1.00  0.00           H
ATOM   2772  HB3 GLU   178       9.316  -0.971  56.163  1.00  0.00           H
ATOM   2773 2HG  GLU   178       8.586   0.177  58.226  1.00  0.00           H
ATOM   2774  HG3 GLU   178       7.997  -1.333  58.900  1.00  0.00           H
ATOM   2775  N   TYR   179       7.156  -3.288  54.758  1.00 64.52      1SG  N
ATOM   2776  CA  TYR   179       7.170  -4.020  53.518  1.00 64.52      1SG  C
ATOM   2777  C   TYR   179       5.951  -3.640  52.694  1.00 64.52      1SG  C
ATOM   2778  O   TYR   179       6.092  -3.306  51.520  1.00 64.52      1SG  O
ATOM   2779  CB  TYR   179       7.073  -5.514  53.800  1.00 64.52      1SG  C
ATOM   2780  CG  TYR   179       6.722  -6.264  52.550  1.00 64.52      1SG  C
ATOM   2781  CD1 TYR   179       5.392  -6.440  52.180  1.00 64.52      1SG  C
ATOM   2782  CD2 TYR   179       7.735  -6.790  51.752  1.00 64.52      1SG  C
ATOM   2783  CE1 TYR   179       5.074  -7.131  51.013  1.00 64.52      1SG  C
ATOM   2784  CE2 TYR   179       7.404  -7.481  50.589  1.00 64.52      1SG  C
ATOM   2785  CZ  TYR   179       6.076  -7.659  50.199  1.00 64.52      1SG  C
ATOM   2786  OH  TYR   179       5.756  -8.340  49.058  1.00 64.52      1SG  O
ATOM   2787  H   TYR   179       6.988  -3.789  55.618  1.00  0.00           H
ATOM   2788  HA  TYR   179       8.087  -3.798  52.978  1.00  0.00           H
ATOM   2789 2HB  TYR   179       8.008  -5.897  54.202  1.00  0.00           H
ATOM   2790  HB3 TYR   179       6.326  -5.853  54.501  1.00  0.00           H
ATOM   2791  HD1 TYR   179       4.608  -6.074  52.820  1.00  0.00           H
ATOM   2792  HD2 TYR   179       8.768  -6.636  52.016  1.00  0.00           H
ATOM   2793  HE1 TYR   179       4.038  -7.252  50.749  1.00  0.00           H
ATOM   2794  HE2 TYR   179       8.204  -7.734  49.916  1.00  0.00           H
ATOM   2795  HH  TYR   179       6.500  -8.683  48.582  1.00  0.00           H
ATOM   2796  N   MET   180       4.789  -3.588  53.348  1.00 63.61      1SG  N
ATOM   2797  CA  MET   180       3.568  -3.323  52.627  1.00 63.61      1SG  C
ATOM   2798  C   MET   180       3.572  -1.904  52.091  1.00 63.61      1SG  C
ATOM   2799  O   MET   180       3.083  -1.677  50.984  1.00 63.61      1SG  O
ATOM   2800  CB  MET   180       2.313  -3.520  53.473  1.00 63.61      1SG  C
ATOM   2801  CG  MET   180       2.105  -4.980  53.873  1.00 63.61      1SG  C
ATOM   2802  SD  MET   180       1.906  -6.102  52.464  1.00 63.61      1SG  S
ATOM   2803  CE  MET   180       0.322  -5.420  51.916  1.00 63.61      1SG  C
ATOM   2804  H   MET   180       4.734  -3.834  54.330  1.00  0.00           H
ATOM   2805  HA  MET   180       3.534  -3.977  51.758  1.00  0.00           H
ATOM   2806 2HB  MET   180       2.618  -3.116  54.432  1.00  0.00           H
ATOM   2807  HB3 MET   180       1.417  -3.029  53.098  1.00  0.00           H
ATOM   2808 2HG  MET   180       2.970  -5.313  54.445  1.00  0.00           H
ATOM   2809  HG3 MET   180       1.248  -5.068  54.541  1.00  0.00           H
ATOM   2810 1HE  MET   180      -0.077  -6.024  51.102  1.00  0.00           H
ATOM   2811 2HE  MET   180      -0.403  -5.423  52.730  1.00  0.00           H
ATOM   2812 3HE  MET   180       0.435  -4.400  51.548  1.00  0.00           H
ATOM   2813  N   VAL   181       3.974  -0.934  52.912  1.00143.64      1SG  N
ATOM   2814  CA  VAL   181       3.915   0.406  52.376  1.00143.64      1SG  C
ATOM   2815  C   VAL   181       5.036   0.710  51.401  1.00143.64      1SG  C
ATOM   2816  O   VAL   181       4.758   1.082  50.262  1.00143.64      1SG  O
ATOM   2817  CB  VAL   181       3.827   1.490  53.444  1.00143.64      1SG  C
ATOM   2818  CG1 VAL   181       5.173   1.732  54.125  1.00143.64      1SG  C
ATOM   2819  CG2 VAL   181       3.217   2.721  52.774  1.00143.64      1SG  C
ATOM   2820  H   VAL   181       4.343  -1.103  53.838  1.00  0.00           H
ATOM   2821  HA  VAL   181       2.977   0.486  51.828  1.00  0.00           H
ATOM   2822  HB  VAL   181       3.120   1.134  54.193  1.00  0.00           H
ATOM   2823 1HG1 VAL   181       5.024   2.302  55.041  1.00  0.00           H
ATOM   2824 2HG1 VAL   181       5.679   0.807  54.401  1.00  0.00           H
ATOM   2825 3HG1 VAL   181       5.786   2.376  53.496  1.00  0.00           H
ATOM   2826 1HG2 VAL   181       2.756   3.351  53.535  1.00  0.00           H
ATOM   2827 2HG2 VAL   181       4.043   3.306  52.372  1.00  0.00           H
ATOM   2828 3HG2 VAL   181       2.467   2.510  52.014  1.00  0.00           H
ATOM   2829  N   TYR   182       6.287   0.576  51.838  1.00131.91      1SG  N
ATOM   2830  CA  TYR   182       7.380   1.003  50.995  1.00131.91      1SG  C
ATOM   2831  C   TYR   182       7.614   0.094  49.804  1.00131.91      1SG  C
ATOM   2832  O   TYR   182       7.585   0.555  48.664  1.00131.91      1SG  O
ATOM   2833  CB  TYR   182       8.720   1.084  51.721  1.00131.91      1SG  C
ATOM   2834  CG  TYR   182       8.559   2.169  52.745  1.00131.91      1SG  C
ATOM   2835  CD1 TYR   182       8.828   3.496  52.423  1.00131.91      1SG  C
ATOM   2836  CD2 TYR   182       8.122   1.877  54.032  1.00131.91      1SG  C
ATOM   2837  CE1 TYR   182       8.673   4.496  53.381  1.00131.91      1SG  C
ATOM   2838  CE2 TYR   182       7.966   2.867  54.996  1.00131.91      1SG  C
ATOM   2839  CZ  TYR   182       8.244   4.194  54.673  1.00131.91      1SG  C
ATOM   2840  OH  TYR   182       8.098   5.187  55.602  1.00131.91      1SG  O
ATOM   2841  H   TYR   182       6.524   0.189  52.748  1.00  0.00           H
ATOM   2842  HA  TYR   182       7.143   1.991  50.602  1.00  0.00           H
ATOM   2843 2HB  TYR   182       8.996   0.156  52.217  1.00  0.00           H
ATOM   2844  HB3 TYR   182       9.538   1.365  51.061  1.00  0.00           H
ATOM   2845  HD1 TYR   182       9.159   3.741  51.429  1.00  0.00           H
ATOM   2846  HD2 TYR   182       7.943   0.875  54.357  1.00  0.00           H
ATOM   2847  HE1 TYR   182       8.892   5.514  53.105  1.00  0.00           H
ATOM   2848  HE2 TYR   182       7.636   2.597  55.984  1.00  0.00           H
ATOM   2849  HH  TYR   182       7.813   4.855  56.446  1.00  0.00           H
ATOM   2850  N   PHE   183       7.809  -1.197  50.074  1.00 78.30      1SG  N
ATOM   2851  CA  PHE   183       8.177  -2.123  49.028  1.00 78.30      1SG  C
ATOM   2852  C   PHE   183       6.991  -2.376  48.117  1.00 78.30      1SG  C
ATOM   2853  O   PHE   183       7.046  -2.108  46.918  1.00 78.30      1SG  O
ATOM   2854  CB  PHE   183       8.574  -3.459  49.651  1.00 78.30      1SG  C
ATOM   2855  CG  PHE   183       9.181  -4.367  48.620  1.00 78.30      1SG  C
ATOM   2856  CD1 PHE   183      10.537  -4.264  48.320  1.00 78.30      1SG  C
ATOM   2857  CD2 PHE   183       8.406  -5.327  47.977  1.00 78.30      1SG  C
ATOM   2858  CE1 PHE   183      11.113  -5.111  47.376  1.00 78.30      1SG  C
ATOM   2859  CE2 PHE   183       8.982  -6.167  47.027  1.00 78.30      1SG  C
ATOM   2860  CZ  PHE   183      10.338  -6.070  46.727  1.00 78.30      1SG  C
ATOM   2861  H   PHE   183       7.780  -1.531  51.029  1.00  0.00           H
ATOM   2862  HA  PHE   183       9.001  -1.710  48.448  1.00  0.00           H
ATOM   2863 2HB  PHE   183       9.317  -3.308  50.432  1.00  0.00           H
ATOM   2864  HB3 PHE   183       7.769  -4.034  50.104  1.00  0.00           H
ATOM   2865  HD1 PHE   183      11.147  -3.529  48.816  1.00  0.00           H
ATOM   2866  HD2 PHE   183       7.377  -5.469  48.254  1.00  0.00           H
ATOM   2867  HE1 PHE   183      12.165  -5.034  47.159  1.00  0.00           H
ATOM   2868  HE2 PHE   183       8.513  -7.118  46.862  1.00  0.00           H
ATOM   2869  HZ  PHE   183      10.797  -6.774  46.055  1.00  0.00           H
ATOM   2870  N   ASN   184       5.895  -2.870  48.698  1.00 67.87      1SG  N
ATOM   2871  CA  ASN   184       4.775  -3.288  47.888  1.00 67.87      1SG  C
ATOM   2872  C   ASN   184       4.090  -2.088  47.261  1.00 67.87      1SG  C
ATOM   2873  O   ASN   184       4.033  -1.984  46.038  1.00 67.87      1SG  O
ATOM   2874  CB  ASN   184       3.719  -4.060  48.681  1.00 67.87      1SG  C
ATOM   2875  CG  ASN   184       2.714  -4.672  47.714  1.00 67.87      1SG  C
ATOM   2876  ND2 ASN   184       2.552  -5.999  47.778  1.00 67.87      1SG  N
ATOM   2877  OD1 ASN   184       2.095  -3.965  46.921  1.00 67.87      1SG  O
ATOM   2878  H   ASN   184       5.871  -3.046  49.694  1.00  0.00           H
ATOM   2879  HA  ASN   184       5.162  -3.926  47.095  1.00  0.00           H
ATOM   2880 2HB  ASN   184       4.207  -4.848  49.256  1.00  0.00           H
ATOM   2881  HB3 ASN   184       3.175  -3.455  49.406  1.00  0.00           H
ATOM   2882 2HD2 ASN   184       1.906  -6.458  47.151  1.00  0.00           H
ATOM   2883 1HD2 ASN   184       3.083  -6.555  48.435  1.00  0.00           H
ATOM   2884  N   PHE   185       3.549  -1.194  48.093  1.00 83.20      1SG  N
ATOM   2885  CA  PHE   185       2.753  -0.119  47.549  1.00 83.20      1SG  C
ATOM   2886  C   PHE   185       3.586   0.873  46.760  1.00 83.20      1SG  C
ATOM   2887  O   PHE   185       3.369   1.050  45.564  1.00 83.20      1SG  O
ATOM   2888  CB  PHE   185       2.009   0.638  48.646  1.00 83.20      1SG  C
ATOM   2889  CG  PHE   185       1.201   1.721  47.994  1.00 83.20      1SG  C
ATOM   2890  CD1 PHE   185       0.117   1.397  47.185  1.00 83.20      1SG  C
ATOM   2891  CD2 PHE   185       1.493   3.064  48.208  1.00 83.20      1SG  C
ATOM   2892  CE1 PHE   185      -0.645   2.392  46.578  1.00 83.20      1SG  C
ATOM   2893  CE2 PHE   185       0.736   4.071  47.616  1.00 83.20      1SG  C
ATOM   2894  CZ  PHE   185      -0.335   3.733  46.793  1.00 83.20      1SG  C
ATOM   2895  H   PHE   185       3.628  -1.296  49.095  1.00  0.00           H
ATOM   2896  HA  PHE   185       2.026  -0.564  46.871  1.00  0.00           H
ATOM   2897 2HB  PHE   185       1.312  -0.025  49.154  1.00  0.00           H
ATOM   2898  HB3 PHE   185       2.620   1.080  49.429  1.00  0.00           H
ATOM   2899  HD1 PHE   185      -0.054   0.374  46.905  1.00  0.00           H
ATOM   2900  HD2 PHE   185       2.205   3.385  48.942  1.00  0.00           H
ATOM   2901  HE1 PHE   185      -1.459   2.126  45.927  1.00  0.00           H
ATOM   2902  HE2 PHE   185       0.961   5.105  47.811  1.00  0.00           H
ATOM   2903  HZ  PHE   185      -0.924   4.505  46.329  1.00  0.00           H
ATOM   2904  N   PHE   186       4.557   1.487  47.436  1.00145.55      1SG  N
ATOM   2905  CA  PHE   186       5.304   2.538  46.783  1.00145.55      1SG  C
ATOM   2906  C   PHE   186       6.056   1.976  45.594  1.00145.55      1SG  C
ATOM   2907  O   PHE   186       5.723   2.292  44.457  1.00145.55      1SG  O
ATOM   2908  CB  PHE   186       6.358   3.144  47.703  1.00145.55      1SG  C
ATOM   2909  CG  PHE   186       5.676   4.023  48.710  1.00145.55      1SG  C
ATOM   2910  CD1 PHE   186       4.494   3.622  49.322  1.00145.55      1SG  C
ATOM   2911  CD2 PHE   186       6.248   5.230  49.103  1.00145.55      1SG  C
ATOM   2912  CE1 PHE   186       3.857   4.422  50.265  1.00145.55      1SG  C
ATOM   2913  CE2 PHE   186       5.622   6.040  50.048  1.00145.55      1SG  C
ATOM   2914  CZ  PHE   186       4.421   5.642  50.629  1.00145.55      1SG  C
ATOM   2915  H   PHE   186       4.758   1.283  48.405  1.00  0.00           H
ATOM   2916  HA  PHE   186       4.625   3.314  46.435  1.00  0.00           H
ATOM   2917 2HB  PHE   186       7.090   2.563  48.252  1.00  0.00           H
ATOM   2918  HB3 PHE   186       6.978   3.822  47.120  1.00  0.00           H
ATOM   2919  HD1 PHE   186       3.952   2.722  49.117  1.00  0.00           H
ATOM   2920  HD2 PHE   186       7.181   5.551  48.671  1.00  0.00           H
ATOM   2921  HE1 PHE   186       2.910   4.147  50.694  1.00  0.00           H
ATOM   2922  HE2 PHE   186       6.070   6.977  50.331  1.00  0.00           H
ATOM   2923  HZ  PHE   186       3.931   6.271  51.353  1.00  0.00           H
ATOM   2924  N   VAL   187       7.012   1.073  45.812  1.00 59.01      1SG  N
ATOM   2925  CA  VAL   187       7.821   0.742  44.663  1.00 59.01      1SG  C
ATOM   2926  C   VAL   187       7.053  -0.030  43.608  1.00 59.01      1SG  C
ATOM   2927  O   VAL   187       7.089   0.344  42.439  1.00 59.01      1SG  O
ATOM   2928  CB  VAL   187       9.022  -0.117  45.029  1.00 59.01      1SG  C
ATOM   2929  CG1 VAL   187       9.760  -0.478  43.741  1.00 59.01      1SG  C
ATOM   2930  CG2 VAL   187       9.853   0.644  46.062  1.00 59.01      1SG  C
ATOM   2931  H   VAL   187       7.265   0.744  46.731  1.00  0.00           H
ATOM   2932  HA  VAL   187       8.201   1.656  44.211  1.00  0.00           H
ATOM   2933  HB  VAL   187       8.721  -0.875  45.746  1.00  0.00           H
ATOM   2934 1HG1 VAL   187      10.760  -0.841  43.976  1.00  0.00           H
ATOM   2935 2HG1 VAL   187       9.295  -1.237  43.112  1.00  0.00           H
ATOM   2936 3HG1 VAL   187       9.916   0.404  43.121  1.00  0.00           H
ATOM   2937 1HG2 VAL   187      10.713   0.049  46.369  1.00  0.00           H
ATOM   2938 2HG2 VAL   187      10.240   1.571  45.639  1.00  0.00           H
ATOM   2939 3HG2 VAL   187       9.317   0.909  46.973  1.00  0.00           H
ATOM   2940  N   TRP   188       6.402  -1.117  44.025  1.00119.06      1SG  N
ATOM   2941  CA  TRP   188       5.743  -2.026  43.113  1.00119.06      1SG  C
ATOM   2942  C   TRP   188       4.432  -1.569  42.496  1.00119.06      1SG  C
ATOM   2943  O   TRP   188       4.203  -1.914  41.340  1.00119.06      1SG  O
ATOM   2944  CB  TRP   188       5.582  -3.426  43.705  1.00119.06      1SG  C
ATOM   2945  CG  TRP   188       6.773  -4.295  43.475  1.00119.06      1SG  C
ATOM   2946  CD1 TRP   188       6.932  -5.387  42.699  1.00119.06      1SG  C
ATOM   2947  CD2 TRP   188       8.100  -4.036  43.998  1.00119.06      1SG  C
ATOM   2948  CE2 TRP   188       8.967  -5.023  43.487  1.00119.06      1SG  C
ATOM   2949  CE3 TRP   188       8.577  -3.041  44.846  1.00119.06      1SG  C
ATOM   2950  NE1 TRP   188       8.226  -5.859  42.687  1.00119.06      1SG  N
ATOM   2951  CZ2 TRP   188      10.320  -5.030  43.808  1.00119.06      1SG  C
ATOM   2952  CZ3 TRP   188       9.928  -3.049  45.167  1.00119.06      1SG  C
ATOM   2953  CH2 TRP   188      10.778  -4.027  44.657  1.00119.06      1SG  C
ATOM   2954  H   TRP   188       6.393  -1.354  45.006  1.00  0.00           H
ATOM   2955  HA  TRP   188       6.410  -2.132  42.257  1.00  0.00           H
ATOM   2956 2HB  TRP   188       5.448  -3.406  44.785  1.00  0.00           H
ATOM   2957  HB3 TRP   188       4.662  -3.859  43.322  1.00  0.00           H
ATOM   2958  HD1 TRP   188       6.408  -6.010  42.003  1.00  0.00           H
ATOM   2959  HE3 TRP   188       7.820  -2.325  45.069  1.00  0.00           H
ATOM   2960  HE1 TRP   188       8.563  -6.657  42.173  1.00  0.00           H
ATOM   2961  HZ2 TRP   188      10.977  -5.784  43.412  1.00  0.00           H
ATOM   2962  HZ3 TRP   188      10.332  -2.307  45.830  1.00  0.00           H
ATOM   2963  HH2 TRP   188      11.820  -3.999  44.920  1.00  0.00           H
ATOM   2964  N   VAL   189       3.510  -1.005  43.281  1.00 89.58      1SG  N
ATOM   2965  CA  VAL   189       2.251  -0.552  42.729  1.00 89.58      1SG  C
ATOM   2966  C   VAL   189       2.207   0.881  42.227  1.00 89.58      1SG  C
ATOM   2967  O   VAL   189       1.809   1.131  41.092  1.00 89.58      1SG  O
ATOM   2968  CB  VAL   189       1.115  -0.684  43.736  1.00 89.58      1SG  C
ATOM   2969  CG1 VAL   189      -0.171  -0.178  43.080  1.00 89.58      1SG  C
ATOM   2970  CG2 VAL   189       1.066  -2.146  44.183  1.00 89.58      1SG  C
ATOM   2971  H   VAL   189       3.696  -0.835  44.259  1.00  0.00           H
ATOM   2972  HA  VAL   189       1.971  -1.184  41.887  1.00  0.00           H
ATOM   2973  HB  VAL   189       1.314  -0.075  44.616  1.00  0.00           H
ATOM   2974 1HG1 VAL   189      -1.025  -0.508  43.672  1.00  0.00           H
ATOM   2975 2HG1 VAL   189      -0.255   0.908  43.051  1.00  0.00           H
ATOM   2976 3HG1 VAL   189      -0.321  -0.574  42.075  1.00  0.00           H
ATOM   2977 1HG2 VAL   189       0.249  -2.293  44.889  1.00  0.00           H
ATOM   2978 2HG2 VAL   189       0.891  -2.818  43.344  1.00  0.00           H
ATOM   2979 3HG2 VAL   189       1.971  -2.482  44.689  1.00  0.00           H
ATOM   2980  N   LEU   190       2.618   1.826  43.077  1.00 86.38      1SG  N
ATOM   2981  CA  LEU   190       2.393   3.233  42.821  1.00 86.38      1SG  C
ATOM   2982  C   LEU   190       3.136   3.721  41.590  1.00 86.38      1SG  C
ATOM   2983  O   LEU   190       2.499   4.247  40.682  1.00 86.38      1SG  O
ATOM   2984  CB  LEU   190       2.689   4.093  44.053  1.00 86.38      1SG  C
ATOM   2985  CG  LEU   190       2.489   5.601  43.881  1.00 86.38      1SG  C
ATOM   2986  CD1 LEU   190       1.032   5.944  43.556  1.00 86.38      1SG  C
ATOM   2987  CD2 LEU   190       3.018   6.359  45.103  1.00 86.38      1SG  C
ATOM   2988  H   LEU   190       2.981   1.572  43.985  1.00  0.00           H
ATOM   2989  HA  LEU   190       1.333   3.330  42.591  1.00  0.00           H
ATOM   2990 2HB  LEU   190       1.980   3.771  44.816  1.00  0.00           H
ATOM   2991  HB3 LEU   190       3.631   3.823  44.531  1.00  0.00           H
ATOM   2992  HG  LEU   190       3.084   5.964  43.043  1.00  0.00           H
ATOM   2993 1HD1 LEU   190       0.893   7.022  43.470  1.00  0.00           H
ATOM   2994 2HD1 LEU   190       0.705   5.513  42.609  1.00  0.00           H
ATOM   2995 3HD1 LEU   190       0.354   5.590  44.334  1.00  0.00           H
ATOM   2996 1HD2 LEU   190       2.918   7.438  44.978  1.00  0.00           H
ATOM   2997 2HD2 LEU   190       2.476   6.082  46.008  1.00  0.00           H
ATOM   2998 3HD2 LEU   190       4.074   6.151  45.278  1.00  0.00           H
ATOM   2999  N   PRO   191       4.454   3.570  41.490  1.00150.60      1SG  N
ATOM   3000  CA  PRO   191       5.017   4.006  40.236  1.00150.60      1SG  C
ATOM   3001  C   PRO   191       4.578   3.291  38.980  1.00150.60      1SG  C
ATOM   3002  O   PRO   191       4.611   3.949  37.946  1.00150.60      1SG  O
ATOM   3003  CB  PRO   191       6.525   4.078  40.444  1.00150.60      1SG  C
ATOM   3004  CG  PRO   191       6.584   4.641  41.863  1.00150.60      1SG  C
ATOM   3005  CD  PRO   191       5.275   4.186  42.509  1.00150.60      1SG  C
ATOM   3006  HA  PRO   191       4.718   5.039  40.070  1.00  0.00           H
ATOM   3007 2HB  PRO   191       6.992   3.094  40.408  1.00  0.00           H
ATOM   3008  HB3 PRO   191       7.011   4.719  39.710  1.00  0.00           H
ATOM   3009 2HG  PRO   191       7.478   4.324  42.401  1.00  0.00           H
ATOM   3010  HG3 PRO   191       6.592   5.731  41.823  1.00  0.00           H
ATOM   3011  HD3 PRO   191       4.978   4.740  43.395  1.00  0.00           H
ATOM   3012 2HD  PRO   191       5.688   3.193  42.653  1.00  0.00           H
ATOM   3013  N   PRO   192       4.203   2.017  38.995  1.00 73.05      1SG  N
ATOM   3014  CA  PRO   192       3.775   1.477  37.727  1.00 73.05      1SG  C
ATOM   3015  C   PRO   192       2.489   2.152  37.291  1.00 73.05      1SG  C
ATOM   3016  O   PRO   192       2.336   2.377  36.093  1.00 73.05      1SG  O
ATOM   3017  CB  PRO   192       3.665  -0.026  37.972  1.00 73.05      1SG  C
ATOM   3018  CG  PRO   192       4.739  -0.272  39.034  1.00 73.05      1SG  C
ATOM   3019  CD  PRO   192       4.840   1.027  39.833  1.00 73.05      1SG  C
ATOM   3020  HA  PRO   192       4.540   1.640  36.971  1.00  0.00           H
ATOM   3021 2HB  PRO   192       2.684  -0.282  38.370  1.00  0.00           H
ATOM   3022  HB3 PRO   192       3.824  -0.595  37.056  1.00  0.00           H
ATOM   3023 2HG  PRO   192       4.797  -1.293  39.404  1.00  0.00           H
ATOM   3024  HG3 PRO   192       5.669  -0.283  38.467  1.00  0.00           H
ATOM   3025  HD3 PRO   192       5.886   1.251  40.042  1.00  0.00           H
ATOM   3026 2HD  PRO   192       4.342   0.949  40.797  1.00  0.00           H
ATOM   3027  N   LEU   193       1.614   2.469  38.247  1.00 46.04      1SG  N
ATOM   3028  CA  LEU   193       0.336   3.061  37.919  1.00 46.04      1SG  C
ATOM   3029  C   LEU   193       0.572   4.429  37.308  1.00 46.04      1SG  C
ATOM   3030  O   LEU   193      -0.064   4.776  36.317  1.00 46.04      1SG  O
ATOM   3031  CB  LEU   193      -0.594   3.215  39.123  1.00 46.04      1SG  C
ATOM   3032  CG  LEU   193      -1.041   1.880  39.726  1.00 46.04      1SG  C
ATOM   3033  CD1 LEU   193      -1.967   2.085  40.928  1.00 46.04      1SG  C
ATOM   3034  CD2 LEU   193      -1.643   0.946  38.674  1.00 46.04      1SG  C
ATOM   3035  H   LEU   193       1.800   2.264  39.217  1.00  0.00           H
ATOM   3036  HA  LEU   193      -0.176   2.509  37.135  1.00  0.00           H
ATOM   3037 2HB  LEU   193      -0.106   3.815  39.892  1.00  0.00           H
ATOM   3038  HB3 LEU   193      -1.481   3.775  38.825  1.00  0.00           H
ATOM   3039  HG  LEU   193      -0.179   1.328  40.095  1.00  0.00           H
ATOM   3040 1HD1 LEU   193      -2.264   1.136  41.376  1.00  0.00           H
ATOM   3041 2HD1 LEU   193      -1.482   2.676  41.706  1.00  0.00           H
ATOM   3042 3HD1 LEU   193      -2.879   2.607  40.637  1.00  0.00           H
ATOM   3043 1HD2 LEU   193      -2.123   0.079  39.126  1.00  0.00           H
ATOM   3044 2HD2 LEU   193      -2.404   1.504  38.129  1.00  0.00           H
ATOM   3045 3HD2 LEU   193      -0.847   0.557  38.043  1.00  0.00           H
ATOM   3046  N   LEU   194       1.475   5.204  37.912  1.00 35.39      1SG  N
ATOM   3047  CA  LEU   194       1.764   6.538  37.432  1.00 35.39      1SG  C
ATOM   3048  C   LEU   194       2.390   6.411  36.056  1.00 35.39      1SG  C
ATOM   3049  O   LEU   194       2.126   7.220  35.170  1.00 35.39      1SG  O
ATOM   3050  CB  LEU   194       2.734   7.312  38.325  1.00 35.39      1SG  C
ATOM   3051  CG  LEU   194       2.163   7.623  39.712  1.00 35.39      1SG  C
ATOM   3052  CD1 LEU   194       3.123   8.488  40.534  1.00 35.39      1SG  C
ATOM   3053  CD2 LEU   194       0.753   8.212  39.616  1.00 35.39      1SG  C
ATOM   3054  H   LEU   194       1.969   4.880  38.731  1.00  0.00           H
ATOM   3055  HA  LEU   194       0.799   7.036  37.373  1.00  0.00           H
ATOM   3056 2HB  LEU   194       3.671   6.763  38.427  1.00  0.00           H
ATOM   3057  HB3 LEU   194       2.990   8.254  37.838  1.00  0.00           H
ATOM   3058  HG  LEU   194       2.063   6.683  40.257  1.00  0.00           H
ATOM   3059 1HD1 LEU   194       2.744   8.655  41.543  1.00  0.00           H
ATOM   3060 2HD1 LEU   194       4.100   8.014  40.631  1.00  0.00           H
ATOM   3061 3HD1 LEU   194       3.273   9.464  40.073  1.00  0.00           H
ATOM   3062 1HD2 LEU   194       0.430   8.600  40.583  1.00  0.00           H
ATOM   3063 2HD2 LEU   194       0.707   9.039  38.907  1.00  0.00           H
ATOM   3064 3HD2 LEU   194       0.004   7.472  39.332  1.00  0.00           H
ATOM   3065  N   LEU   195       3.245   5.401  35.887  1.00 34.82      1SG  N
ATOM   3066  CA  LEU   195       3.913   5.243  34.615  1.00 34.82      1SG  C
ATOM   3067  C   LEU   195       2.842   4.962  33.576  1.00 34.82      1SG  C
ATOM   3068  O   LEU   195       2.901   5.487  32.467  1.00 34.82      1SG  O
ATOM   3069  CB  LEU   195       4.905   4.077  34.593  1.00 34.82      1SG  C
ATOM   3070  CG  LEU   195       5.616   3.887  33.250  1.00 34.82      1SG  C
ATOM   3071  CD1 LEU   195       6.437   5.126  32.878  1.00 34.82      1SG  C
ATOM   3072  CD2 LEU   195       6.451   2.603  33.230  1.00 34.82      1SG  C
ATOM   3073  H   LEU   195       3.466   4.759  36.634  1.00  0.00           H
ATOM   3074  HA  LEU   195       4.410   6.183  34.378  1.00  0.00           H
ATOM   3075 2HB  LEU   195       5.649   4.237  35.374  1.00  0.00           H
ATOM   3076  HB3 LEU   195       4.398   3.151  34.866  1.00  0.00           H
ATOM   3077  HG  LEU   195       4.872   3.733  32.468  1.00  0.00           H
ATOM   3078 1HD1 LEU   195       7.016   4.951  31.971  1.00  0.00           H
ATOM   3079 2HD1 LEU   195       5.813   5.997  32.677  1.00  0.00           H
ATOM   3080 3HD1 LEU   195       7.142   5.392  33.666  1.00  0.00           H
ATOM   3081 1HD2 LEU   195       6.465   2.143  32.242  1.00  0.00           H
ATOM   3082 2HD2 LEU   195       7.486   2.816  33.499  1.00  0.00           H
ATOM   3083 3HD2 LEU   195       6.119   1.859  33.955  1.00  0.00           H
ATOM   3084  N   MET   196       1.870   4.123  33.940  1.00 53.44      1SG  N
ATOM   3085  CA  MET   196       0.822   3.739  33.020  1.00 53.44      1SG  C
ATOM   3086  C   MET   196      -0.046   4.944  32.707  1.00 53.44      1SG  C
ATOM   3087  O   MET   196      -0.569   5.034  31.598  1.00 53.44      1SG  O
ATOM   3088  CB  MET   196      -0.043   2.588  33.535  1.00 53.44      1SG  C
ATOM   3089  CG  MET   196       0.709   1.257  33.575  1.00 53.44      1SG  C
ATOM   3090  SD  MET   196      -0.266  -0.201  34.024  1.00 53.44      1SG  S
ATOM   3091  CE  MET   196      -0.131  -0.001  35.818  1.00 53.44      1SG  C
ATOM   3092  H   MET   196       1.870   3.701  34.857  1.00  0.00           H
ATOM   3093  HA  MET   196       1.287   3.432  32.084  1.00  0.00           H
ATOM   3094 2HB  MET   196      -0.427   2.826  34.526  1.00  0.00           H
ATOM   3095  HB3 MET   196      -0.843   2.466  32.806  1.00  0.00           H
ATOM   3096 2HG  MET   196       1.001   1.089  32.540  1.00  0.00           H
ATOM   3097  HG3 MET   196       1.575   1.370  34.222  1.00  0.00           H
ATOM   3098 1HE  MET   196      -0.752  -0.739  36.326  1.00  0.00           H
ATOM   3099 2HE  MET   196       0.900  -0.093  36.156  1.00  0.00           H
ATOM   3100 3HE  MET   196      -0.482   1.013  35.991  1.00  0.00           H
ATOM   3101  N   VAL   197      -0.250   5.838  33.677  1.00101.18      1SG  N
ATOM   3102  CA  VAL   197      -1.098   6.974  33.396  1.00101.18      1SG  C
ATOM   3103  C   VAL   197      -0.422   7.874  32.378  1.00101.18      1SG  C
ATOM   3104  O   VAL   197      -1.090   8.391  31.487  1.00101.18      1SG  O
ATOM   3105  CB  VAL   197      -1.446   7.827  34.610  1.00101.18      1SG  C
ATOM   3106  CG1 VAL   197      -2.089   6.912  35.652  1.00101.18      1SG  C
ATOM   3107  CG2 VAL   197      -0.223   8.618  35.070  1.00101.18      1SG  C
ATOM   3108  H   VAL   197       0.149   5.732  34.599  1.00  0.00           H
ATOM   3109  HA  VAL   197      -2.035   6.620  32.970  1.00  0.00           H
ATOM   3110  HB  VAL   197      -2.197   8.541  34.272  1.00  0.00           H
ATOM   3111 1HG1 VAL   197      -2.961   7.410  36.076  1.00  0.00           H
ATOM   3112 2HG1 VAL   197      -2.438   5.956  35.260  1.00  0.00           H
ATOM   3113 3HG1 VAL   197      -1.428   6.731  36.499  1.00  0.00           H
ATOM   3114 1HG2 VAL   197      -0.690   9.463  35.576  1.00  0.00           H
ATOM   3115 2HG2 VAL   197       0.265   8.207  35.949  1.00  0.00           H
ATOM   3116 3HG2 VAL   197       0.457   9.195  34.447  1.00  0.00           H
ATOM   3117  N   LEU   198       0.894   8.055  32.506  1.00 84.15      1SG  N
ATOM   3118  CA  LEU   198       1.626   8.945  31.629  1.00 84.15      1SG  C
ATOM   3119  C   LEU   198       1.558   8.391  30.217  1.00 84.15      1SG  C
ATOM   3120  O   LEU   198       1.362   9.149  29.270  1.00 84.15      1SG  O
ATOM   3121  CB  LEU   198       3.093   9.101  32.043  1.00 84.15      1SG  C
ATOM   3122  CG  LEU   198       3.941  10.153  31.317  1.00 84.15      1SG  C
ATOM   3123  CD1 LEU   198       5.360  10.186  31.893  1.00 84.15      1SG  C
ATOM   3124  CD2 LEU   198       3.979   9.987  29.794  1.00 84.15      1SG  C
ATOM   3125  H   LEU   198       1.401   7.605  33.254  1.00  0.00           H
ATOM   3126  HA  LEU   198       1.138   9.920  31.643  1.00  0.00           H
ATOM   3127 2HB  LEU   198       3.105   9.334  33.109  1.00  0.00           H
ATOM   3128  HB3 LEU   198       3.592   8.133  31.975  1.00  0.00           H
ATOM   3129  HG  LEU   198       3.504  11.133  31.517  1.00  0.00           H
ATOM   3130 1HD1 LEU   198       5.959  10.983  31.452  1.00  0.00           H
ATOM   3131 2HD1 LEU   198       5.348  10.354  32.970  1.00  0.00           H
ATOM   3132 3HD1 LEU   198       5.882   9.245  31.714  1.00  0.00           H
ATOM   3133 1HD2 LEU   198       4.888  10.438  29.395  1.00  0.00           H
ATOM   3134 2HD2 LEU   198       4.022   8.951  29.457  1.00  0.00           H
ATOM   3135 3HD2 LEU   198       3.197  10.552  29.285  1.00  0.00           H
ATOM   3136  N   ILE   199       1.732   7.075  30.072  1.00 32.53      1SG  N
ATOM   3137  CA  ILE   199       1.792   6.480  28.756  1.00 32.53      1SG  C
ATOM   3138  C   ILE   199       0.462   6.639  28.045  1.00 32.53      1SG  C
ATOM   3139  O   ILE   199       0.441   7.030  26.881  1.00 32.53      1SG  O
ATOM   3140  CB  ILE   199       2.097   4.988  28.807  1.00 32.53      1SG  C
ATOM   3141  CG1 ILE   199       3.468   4.769  29.447  1.00 32.53      1SG  C
ATOM   3142  CG2 ILE   199       1.977   4.444  27.383  1.00 32.53      1SG  C
ATOM   3143  CD1 ILE   199       3.740   3.306  29.800  1.00 32.53      1SG  C
ATOM   3144  H   ILE   199       1.892   6.482  30.873  1.00  0.00           H
ATOM   3145  HA  ILE   199       2.592   6.957  28.194  1.00  0.00           H
ATOM   3146  HB  ILE   199       1.352   4.501  29.436  1.00  0.00           H
ATOM   3147 2HG1 ILE   199       4.227   5.083  28.731  1.00  0.00           H
ATOM   3148 HG13 ILE   199       3.666   5.409  30.305  1.00  0.00           H
ATOM   3149 1HG2 ILE   199       2.404   3.443  27.321  1.00  0.00           H
ATOM   3150 2HG2 ILE   199       0.954   4.320  27.028  1.00  0.00           H
ATOM   3151 3HG2 ILE   199       2.528   5.055  26.667  1.00  0.00           H
ATOM   3152 1HD1 ILE   199       4.746   3.190  30.203  1.00  0.00           H
ATOM   3153 2HD1 ILE   199       3.040   2.945  30.553  1.00  0.00           H
ATOM   3154 3HD1 ILE   199       3.669   2.649  28.934  1.00  0.00           H
ATOM   3155  N   TYR   200      -0.639   6.354  28.744  1.00 57.88      1SG  N
ATOM   3156  CA  TYR   200      -1.944   6.464  28.132  1.00 57.88      1SG  C
ATOM   3157  C   TYR   200      -2.198   7.912  27.761  1.00 57.88      1SG  C
ATOM   3158  O   TYR   200      -2.716   8.187  26.682  1.00 57.88      1SG  O
ATOM   3159  CB  TYR   200      -3.095   6.054  29.046  1.00 57.88      1SG  C
ATOM   3160  CG  TYR   200      -3.216   4.560  28.981  1.00 57.88      1SG  C
ATOM   3161  CD1 TYR   200      -3.860   3.980  27.892  1.00 57.88      1SG  C
ATOM   3162  CD2 TYR   200      -2.699   3.747  29.985  1.00 57.88      1SG  C
ATOM   3163  CE1 TYR   200      -3.984   2.594  27.810  1.00 57.88      1SG  C
ATOM   3164  CE2 TYR   200      -2.830   2.363  29.902  1.00 57.88      1SG  C
ATOM   3165  CZ  TYR   200      -3.471   1.773  28.813  1.00 57.88      1SG  C
ATOM   3166  OH  TYR   200      -3.597   0.415  28.725  1.00 57.88      1SG  O
ATOM   3167  H   TYR   200      -0.585   6.038  29.701  1.00  0.00           H
ATOM   3168  HA  TYR   200      -1.960   5.894  27.205  1.00  0.00           H
ATOM   3169 2HB  TYR   200      -2.964   6.378  30.076  1.00  0.00           H
ATOM   3170  HB3 TYR   200      -4.053   6.433  28.708  1.00  0.00           H
ATOM   3171  HD1 TYR   200      -4.264   4.597  27.110  1.00  0.00           H
ATOM   3172  HD2 TYR   200      -2.373   4.169  30.917  1.00  0.00           H
ATOM   3173  HE1 TYR   200      -4.484   2.159  26.962  1.00  0.00           H
ATOM   3174  HE2 TYR   200      -2.457   1.752  30.706  1.00  0.00           H
ATOM   3175  HH  TYR   200      -3.226  -0.049  29.460  1.00  0.00           H
ATOM   3176  N   LEU   201      -1.812   8.829  28.649  1.00 41.33      1SG  N
ATOM   3177  CA  LEU   201      -2.097  10.226  28.413  1.00 41.33      1SG  C
ATOM   3178  C   LEU   201      -1.441  10.610  27.100  1.00 41.33      1SG  C
ATOM   3179  O   LEU   201      -2.073  11.264  26.274  1.00 41.33      1SG  O
ATOM   3180  CB  LEU   201      -1.515  11.125  29.503  1.00 41.33      1SG  C
ATOM   3181  CG  LEU   201      -2.154  10.915  30.876  1.00 41.33      1SG  C
ATOM   3182  CD1 LEU   201      -1.545  11.819  31.949  1.00 41.33      1SG  C
ATOM   3183  CD2 LEU   201      -3.681  11.001  30.810  1.00 41.33      1SG  C
ATOM   3184  H   LEU   201      -1.372   8.573  29.520  1.00  0.00           H
ATOM   3185  HA  LEU   201      -3.168  10.383  28.297  1.00  0.00           H
ATOM   3186 2HB  LEU   201      -0.438  10.978  29.588  1.00  0.00           H
ATOM   3187  HB3 LEU   201      -1.646  12.172  29.228  1.00  0.00           H
ATOM   3188  HG  LEU   201      -2.358   9.926  31.268  1.00  0.00           H
ATOM   3189 1HD1 LEU   201      -2.031  11.684  32.915  1.00  0.00           H
ATOM   3190 2HD1 LEU   201      -0.484  11.612  32.087  1.00  0.00           H
ATOM   3191 3HD1 LEU   201      -1.647  12.867  31.667  1.00  0.00           H
ATOM   3192 1HD2 LEU   201      -4.132  10.989  31.803  1.00  0.00           H
ATOM   3193 2HD2 LEU   201      -3.983  11.939  30.342  1.00  0.00           H
ATOM   3194 3HD2 LEU   201      -4.150  10.191  30.251  1.00  0.00           H
ATOM   3195  N   GLU   202      -0.189  10.192  26.902  1.00 71.72      1SG  N
ATOM   3196  CA  GLU   202       0.519  10.584  25.703  1.00 71.72      1SG  C
ATOM   3197  C   GLU   202      -0.147   9.963  24.488  1.00 71.72      1SG  C
ATOM   3198  O   GLU   202      -0.162  10.582  23.426  1.00 71.72      1SG  O
ATOM   3199  CB  GLU   202       2.013  10.261  25.729  1.00 71.72      1SG  C
ATOM   3200  CG  GLU   202       2.389   8.805  26.004  1.00 71.72      1SG  C
ATOM   3201  CD  GLU   202       3.909   8.746  26.058  1.00 71.72      1SG  C
ATOM   3202  OE1 GLU   202       4.544   9.752  25.671  1.00 71.72      1SG  O
ATOM   3203  OE2 GLU   202       4.443   7.693  26.472  1.00 71.72      1SG  O1-
ATOM   3204  H   GLU   202       0.299   9.642  27.593  1.00  0.00           H
ATOM   3205  HA  GLU   202       0.423  11.664  25.597  1.00  0.00           H
ATOM   3206 2HB  GLU   202       2.427  10.578  24.772  1.00  0.00           H
ATOM   3207  HB3 GLU   202       2.460  10.906  26.487  1.00  0.00           H
ATOM   3208 2HG  GLU   202       2.080   8.627  27.032  1.00  0.00           H
ATOM   3209  HG3 GLU   202       1.927   8.088  25.327  1.00  0.00           H
ATOM   3210  N   VAL   203      -0.675   8.745  24.624  1.00 33.57      1SG  N
ATOM   3211  CA  VAL   203      -1.319   8.106  23.499  1.00 33.57      1SG  C
ATOM   3212  C   VAL   203      -2.529   8.928  23.096  1.00 33.57      1SG  C
ATOM   3213  O   VAL   203      -2.739   9.155  21.907  1.00 33.57      1SG  O
ATOM   3214  CB  VAL   203      -1.829   6.715  23.851  1.00 33.57      1SG  C
ATOM   3215  CG1 VAL   203      -2.564   6.158  22.631  1.00 33.57      1SG  C
ATOM   3216  CG2 VAL   203      -0.633   5.882  24.315  1.00 33.57      1SG  C
ATOM   3217  H   VAL   203      -0.633   8.252  25.504  1.00  0.00           H
ATOM   3218  HA  VAL   203      -0.621   8.041  22.666  1.00  0.00           H
ATOM   3219  HB  VAL   203      -2.534   6.780  24.678  1.00  0.00           H
ATOM   3220 1HG1 VAL   203      -2.117   5.212  22.327  1.00  0.00           H
ATOM   3221 2HG1 VAL   203      -3.558   5.854  22.956  1.00  0.00           H
ATOM   3222 3HG1 VAL   203      -2.617   6.740  21.712  1.00  0.00           H
ATOM   3223 1HG2 VAL   203      -0.898   5.256  25.167  1.00  0.00           H
ATOM   3224 2HG2 VAL   203      -0.288   5.211  23.529  1.00  0.00           H
ATOM   3225 3HG2 VAL   203       0.252   6.459  24.578  1.00  0.00           H
ATOM   3226  N   PHE   204      -3.313   9.377  24.078  1.00111.34      1SG  N
ATOM   3227  CA  PHE   204      -4.524  10.119  23.802  1.00111.34      1SG  C
ATOM   3228  C   PHE   204      -4.183  11.452  23.159  1.00111.34      1SG  C
ATOM   3229  O   PHE   204      -4.837  11.847  22.197  1.00111.34      1SG  O
ATOM   3230  CB  PHE   204      -5.377  10.454  25.024  1.00111.34      1SG  C
ATOM   3231  CG  PHE   204      -5.899   9.164  25.587  1.00111.34      1SG  C
ATOM   3232  CD1 PHE   204      -6.871   8.436  24.905  1.00111.34      1SG  C
ATOM   3233  CD2 PHE   204      -5.393   8.663  26.783  1.00111.34      1SG  C
ATOM   3234  CE1 PHE   204      -7.347   7.236  25.428  1.00111.34      1SG  C
ATOM   3235  CE2 PHE   204      -5.865   7.462  27.306  1.00111.34      1SG  C
ATOM   3236  CZ  PHE   204      -6.849   6.744  26.632  1.00111.34      1SG  C
ATOM   3237  H   PHE   204      -3.097   9.164  25.041  1.00  0.00           H
ATOM   3238  HA  PHE   204      -5.112   9.547  23.085  1.00  0.00           H
ATOM   3239 2HB  PHE   204      -4.814  10.979  25.794  1.00  0.00           H
ATOM   3240  HB3 PHE   204      -6.241  11.066  24.769  1.00  0.00           H
ATOM   3241  HD1 PHE   204      -7.267   8.807  23.976  1.00  0.00           H
ATOM   3242  HD2 PHE   204      -4.714   9.260  27.363  1.00  0.00           H
ATOM   3243  HE1 PHE   204      -8.115   6.686  24.912  1.00  0.00           H
ATOM   3244  HE2 PHE   204      -5.671   7.183  28.325  1.00  0.00           H
ATOM   3245  HZ  PHE   204      -7.245   5.839  27.057  1.00  0.00           H
ATOM   3246  N   TYR   205      -3.160  12.138  23.671  1.00102.22      1SG  N
ATOM   3247  CA  TYR   205      -2.850  13.449  23.147  1.00102.22      1SG  C
ATOM   3248  C   TYR   205      -2.533  13.324  21.669  1.00102.22      1SG  C
ATOM   3249  O   TYR   205      -2.932  14.184  20.891  1.00102.22      1SG  O
ATOM   3250  CB  TYR   205      -1.631  14.128  23.768  1.00102.22      1SG  C
ATOM   3251  CG  TYR   205      -2.083  14.735  25.064  1.00102.22      1SG  C
ATOM   3252  CD1 TYR   205      -2.161  13.978  26.230  1.00102.22      1SG  C
ATOM   3253  CD2 TYR   205      -2.445  16.079  25.100  1.00102.22      1SG  C
ATOM   3254  CE1 TYR   205      -2.569  14.564  27.425  1.00102.22      1SG  C
ATOM   3255  CE2 TYR   205      -2.866  16.660  26.295  1.00102.22      1SG  C
ATOM   3256  CZ  TYR   205      -2.932  15.910  27.468  1.00102.22      1SG  C
ATOM   3257  OH  TYR   205      -3.345  16.483  28.637  1.00102.22      1SG  O
ATOM   3258  H   TYR   205      -2.634  11.792  24.461  1.00  0.00           H
ATOM   3259  HA  TYR   205      -3.730  14.086  23.229  1.00  0.00           H
ATOM   3260 2HB  TYR   205      -0.822  13.427  23.964  1.00  0.00           H
ATOM   3261  HB3 TYR   205      -1.230  14.933  23.154  1.00  0.00           H
ATOM   3262  HD1 TYR   205      -1.431  13.193  26.268  1.00  0.00           H
ATOM   3263  HD2 TYR   205      -2.405  16.670  24.201  1.00  0.00           H
ATOM   3264  HE1 TYR   205      -2.539  13.993  28.337  1.00  0.00           H
ATOM   3265  HE2 TYR   205      -3.142  17.701  26.303  1.00  0.00           H
ATOM   3266  HH  TYR   205      -3.562  17.399  28.557  1.00  0.00           H
ATOM   3267  N   LEU   206      -1.824  12.256  21.300  1.00 88.72      1SG  N
ATOM   3268  CA  LEU   206      -1.397  12.141  19.923  1.00 88.72      1SG  C
ATOM   3269  C   LEU   206      -2.621  12.083  19.027  1.00 88.72      1SG  C
ATOM   3270  O   LEU   206      -2.610  12.622  17.924  1.00 88.72      1SG  O
ATOM   3271  CB  LEU   206      -0.543  10.902  19.645  1.00 88.72      1SG  C
ATOM   3272  CG  LEU   206      -0.102  10.778  18.183  1.00 88.72      1SG  C
ATOM   3273  CD1 LEU   206       0.723  11.986  17.729  1.00 88.72      1SG  C
ATOM   3274  CD2 LEU   206       0.616   9.450  17.931  1.00 88.72      1SG  C
ATOM   3275  H   LEU   206      -1.529  11.556  21.965  1.00  0.00           H
ATOM   3276  HA  LEU   206      -0.840  13.047  19.692  1.00  0.00           H
ATOM   3277 2HB  LEU   206       0.335  10.933  20.291  1.00  0.00           H
ATOM   3278  HB3 LEU   206      -1.089  10.007  19.944  1.00  0.00           H
ATOM   3279  HG  LEU   206      -0.977  10.713  17.535  1.00  0.00           H
ATOM   3280 1HD1 LEU   206       1.089  11.859  16.710  1.00  0.00           H
ATOM   3281 2HD1 LEU   206       0.112  12.888  17.736  1.00  0.00           H
ATOM   3282 3HD1 LEU   206       1.584  12.162  18.374  1.00  0.00           H
ATOM   3283 1HD2 LEU   206       0.388   9.137  16.912  1.00  0.00           H
ATOM   3284 2HD2 LEU   206       1.701   9.517  17.881  1.00  0.00           H
ATOM   3285 3HD2 LEU   206       0.186   8.648  18.530  1.00  0.00           H
ATOM   3286  N   ILE   207      -3.662  11.355  19.436  1.00153.66      1SG  N
ATOM   3287  CA  ILE   207      -4.819  11.250  18.573  1.00153.66      1SG  C
ATOM   3288  C   ILE   207      -5.509  12.593  18.413  1.00153.66      1SG  C
ATOM   3289  O   ILE   207      -5.846  12.970  17.295  1.00153.66      1SG  O
ATOM   3290  CB  ILE   207      -5.833  10.232  19.082  1.00153.66      1SG  C
ATOM   3291  CG1 ILE   207      -6.787   9.797  17.969  1.00153.66      1SG  C
ATOM   3292  CG2 ILE   207      -6.538  10.796  20.316  1.00153.66      1SG  C
ATOM   3293  CD1 ILE   207      -7.669  10.901  17.392  1.00153.66      1SG  C
ATOM   3294  H   ILE   207      -3.681  10.909  20.342  1.00  0.00           H
ATOM   3295  HA  ILE   207      -4.455  10.925  17.599  1.00  0.00           H
ATOM   3296  HB  ILE   207      -5.282   9.343  19.385  1.00  0.00           H
ATOM   3297 2HG1 ILE   207      -6.051   9.466  17.242  1.00  0.00           H
ATOM   3298 HG13 ILE   207      -7.385   8.959  18.322  1.00  0.00           H
ATOM   3299 1HG2 ILE   207      -7.485  10.257  20.319  1.00  0.00           H
ATOM   3300 2HG2 ILE   207      -6.142  10.351  21.226  1.00  0.00           H
ATOM   3301 3HG2 ILE   207      -6.976  11.784  20.449  1.00  0.00           H
ATOM   3302 1HD1 ILE   207      -8.680  10.598  17.119  1.00  0.00           H
ATOM   3303 2HD1 ILE   207      -7.900  11.692  18.106  1.00  0.00           H
ATOM   3304 3HD1 ILE   207      -7.286  11.304  16.455  1.00  0.00           H
ATOM   3305  N   ARG   208      -5.587  13.335  19.517  1.00117.79      1SG  N
ATOM   3306  CA  ARG   208      -6.330  14.573  19.597  1.00117.79      1SG  C
ATOM   3307  C   ARG   208      -5.631  15.642  18.784  1.00117.79      1SG  C
ATOM   3308  O   ARG   208      -6.299  16.515  18.236  1.00117.79      1SG  O
ATOM   3309  CB  ARG   208      -6.462  15.110  21.020  1.00117.79      1SG  C
ATOM   3310  CG  ARG   208      -7.549  16.177  21.143  1.00117.79      1SG  C
ATOM   3311  CD  ARG   208      -8.967  15.602  21.142  1.00117.79      1SG  C
ATOM   3312  NE  ARG   208      -9.159  14.831  19.909  1.00117.79      1SG  N
ATOM   3313  CZ  ARG   208      -9.538  15.423  18.760  1.00117.79      1SG  C
ATOM   3314  NH1 ARG   208      -9.687  16.762  18.724  1.00117.79      1SG  N
ATOM   3315  NH2 ARG   208      -9.710  14.703  17.639  1.00117.79      1SG  N1+
ATOM   3316  H   ARG   208      -5.236  12.980  20.394  1.00  0.00           H
ATOM   3317  HA  ARG   208      -7.206  14.358  18.991  1.00  0.00           H
ATOM   3318 2HB  ARG   208      -6.705  14.281  21.685  1.00  0.00           H
ATOM   3319  HB3 ARG   208      -5.509  15.500  21.376  1.00  0.00           H
ATOM   3320 2HG  ARG   208      -7.395  16.677  22.099  1.00  0.00           H
ATOM   3321  HG3 ARG   208      -7.452  16.971  20.404  1.00  0.00           H
ATOM   3322 2HD  ARG   208      -9.089  14.943  22.003  1.00  0.00           H
ATOM   3323  HD3 ARG   208      -9.716  16.386  21.261  1.00  0.00           H
ATOM   3324  HE  ARG   208      -9.009  13.828  19.933  1.00  0.00           H
ATOM   3325 2HH1 ARG   208      -9.976  17.221  17.871  1.00  0.00           H
ATOM   3326 1HH1 ARG   208      -9.547  17.323  19.550  1.00  0.00           H
ATOM   3327 2HH2 ARG   208     -10.042  15.120  16.778  1.00  0.00           H
ATOM   3328 1HH2 ARG   208      -9.605  13.695  17.638  1.00  0.00           H
ATOM   3329  N   LYS   209      -4.302  15.569  18.701  1.00123.20      1SG  N
ATOM   3330  CA  LYS   209      -3.552  16.658  18.126  1.00123.20      1SG  C
ATOM   3331  C   LYS   209      -4.044  16.919  16.718  1.00123.20      1SG  C
ATOM   3332  O   LYS   209      -3.915  16.097  15.813  1.00123.20      1SG  O
ATOM   3333  CB  LYS   209      -2.054  16.388  18.030  1.00123.20      1SG  C
ATOM   3334  CG  LYS   209      -1.279  17.566  17.439  1.00123.20      1SG  C
ATOM   3335  CD  LYS   209       0.231  17.465  17.654  1.00123.20      1SG  C
ATOM   3336  CE  LYS   209       0.910  16.503  16.678  1.00123.20      1SG  C
ATOM   3337  NZ  LYS   209       0.315  15.165  16.786  1.00123.20      1SG  N1+
ATOM   3338  H   LYS   209      -3.783  14.845  19.178  1.00  0.00           H
ATOM   3339  HA  LYS   209      -3.706  17.537  18.749  1.00  0.00           H
ATOM   3340 2HB  LYS   209      -1.690  16.181  19.036  1.00  0.00           H
ATOM   3341  HB3 LYS   209      -1.936  15.460  17.471  1.00  0.00           H
ATOM   3342 2HG  LYS   209      -1.482  17.691  16.376  1.00  0.00           H
ATOM   3343  HG3 LYS   209      -1.620  18.477  17.927  1.00  0.00           H
ATOM   3344 2HD  LYS   209       0.670  18.451  17.518  1.00  0.00           H
ATOM   3345  HD3 LYS   209       0.450  17.170  18.680  1.00  0.00           H
ATOM   3346 2HE  LYS   209       0.801  16.856  15.653  1.00  0.00           H
ATOM   3347  HE3 LYS   209       1.977  16.438  16.883  1.00  0.00           H
ATOM   3348 1HZ  LYS   209       0.764  14.530  16.148  1.00  0.00           H
ATOM   3349 2HZ  LYS   209       0.421  14.814  17.725  1.00  0.00           H
ATOM   3350 3HZ  LYS   209      -0.666  15.210  16.570  1.00  0.00           H
ATOM   3351  N   GLN   210      -4.622  18.104  16.528  1.00 84.35      1SG  N
ATOM   3352  CA  GLN   210      -4.975  18.631  15.235  1.00 84.35      1SG  C
ATOM   3353  C   GLN   210      -4.385  20.022  15.244  1.00 84.35      1SG  C
ATOM   3354  O   GLN   210      -4.715  20.812  16.130  1.00 84.35      1SG  O
ATOM   3355  CB  GLN   210      -6.492  18.692  15.016  1.00 84.35      1SG  C
ATOM   3356  CG  GLN   210      -6.869  19.196  13.609  1.00 84.35      1SG  C
ATOM   3357  CD  GLN   210      -8.384  19.251  13.472  1.00 84.35      1SG  C
ATOM   3358  NE2 GLN   210      -8.934  18.589  12.463  1.00 84.35      1SG  N
ATOM   3359  OE1 GLN   210      -9.061  19.881  14.284  1.00 84.35      1SG  O
ATOM   3360  H   GLN   210      -4.725  18.742  17.311  1.00  0.00           H
ATOM   3361  HA  GLN   210      -4.522  18.039  14.434  1.00  0.00           H
ATOM   3362 2HB  GLN   210      -6.923  17.703  15.159  1.00  0.00           H
ATOM   3363  HB3 GLN   210      -6.952  19.333  15.772  1.00  0.00           H
ATOM   3364 2HG  GLN   210      -6.478  20.199  13.421  1.00  0.00           H
ATOM   3365  HG3 GLN   210      -6.435  18.547  12.845  1.00  0.00           H
ATOM   3366 2HE2 GLN   210      -9.934  18.568  12.343  1.00  0.00           H
ATOM   3367 1HE2 GLN   210      -8.343  18.087  11.769  1.00  0.00           H
ATOM   3368  N   LEU   211      -3.533  20.285  14.253  1.00101.72      1SG  N
ATOM   3369  CA  LEU   211      -3.051  21.556  13.736  1.00101.72      1SG  C
ATOM   3370  C   LEU   211      -2.909  21.308  12.228  1.00101.72      1SG  C
ATOM   3371  O   LEU   211      -2.410  20.248  11.840  1.00101.72      1SG  O
ATOM   3372  CB  LEU   211      -1.714  21.991  14.384  1.00101.72      1SG  C
ATOM   3373  CG  LEU   211      -1.768  22.423  15.865  1.00101.72      1SG  C
ATOM   3374  CD1 LEU   211      -0.348  22.608  16.421  1.00101.72      1SG  C
ATOM   3375  CD2 LEU   211      -2.590  23.708  16.069  1.00101.72      1SG  C
ATOM   3376  H   LEU   211      -3.327  19.521  13.619  1.00  0.00           H
ATOM   3377  HA  LEU   211      -3.814  22.320  13.889  1.00  0.00           H
ATOM   3378 2HB  LEU   211      -0.998  21.174  14.275  1.00  0.00           H
ATOM   3379  HB3 LEU   211      -1.295  22.815  13.804  1.00  0.00           H
ATOM   3380  HG  LEU   211      -2.230  21.625  16.446  1.00  0.00           H
ATOM   3381 1HD1 LEU   211      -0.370  22.880  17.477  1.00  0.00           H
ATOM   3382 2HD1 LEU   211       0.233  21.690  16.335  1.00  0.00           H
ATOM   3383 3HD1 LEU   211       0.190  23.393  15.888  1.00  0.00           H
ATOM   3384 1HD2 LEU   211      -2.582  24.016  17.116  1.00  0.00           H
ATOM   3385 2HD2 LEU   211      -2.193  24.535  15.480  1.00  0.00           H
ATOM   3386 3HD2 LEU   211      -3.634  23.569  15.791  1.00  0.00           H
ATOM   3387  N   ASN   212      -3.360  22.238  11.381  1.00 63.50      1SG  N
ATOM   3388  CA  ASN   212      -3.360  22.091   9.922  1.00 63.50      1SG  C
ATOM   3389  C   ASN   212      -2.945  23.421   9.286  1.00 63.50      1SG  C
ATOM   3390  O   ASN   212      -1.757  23.743   9.275  1.00 63.50      1SG  O
ATOM   3391  CB  ASN   212      -4.676  21.445   9.416  1.00 63.50      1SG  C
ATOM   3392  CG  ASN   212      -4.524  20.844   8.016  1.00 63.50      1SG  C
ATOM   3393  ND2 ASN   212      -4.468  19.526   7.909  1.00 63.50      1SG  N
ATOM   3394  OD1 ASN   212      -4.451  21.564   7.025  1.00 63.50      1SG  O
ATOM   3395  H   ASN   212      -3.742  23.091  11.764  1.00  0.00           H
ATOM   3396  HA  ASN   212      -2.550  21.408   9.652  1.00  0.00           H
ATOM   3397 2HB  ASN   212      -4.977  20.646  10.096  1.00  0.00           H
ATOM   3398  HB3 ASN   212      -5.502  22.157   9.419  1.00  0.00           H
ATOM   3399 2HD2 ASN   212      -4.311  19.094   6.994  1.00  0.00           H
ATOM   3400 1HD2 ASN   212      -4.685  18.912   8.711  1.00  0.00           H
ATOM   3401  N   LYS   213      -3.900  24.235   8.815  1.00148.77      1SG  N
ATOM   3402  CA  LYS   213      -3.674  25.482   8.067  1.00148.77      1SG  C
ATOM   3403  C   LYS   213      -2.961  26.594   8.873  1.00148.77      1SG  C
ATOM   3404  O   LYS   213      -2.522  27.591   8.300  1.00148.77      1SG  O
ATOM   3405  CB  LYS   213      -5.026  26.002   7.529  1.00148.77      1SG  C
ATOM   3406  CG  LYS   213      -5.741  24.999   6.598  1.00148.77      1SG  C
ATOM   3407  CD  LYS   213      -6.867  25.600   5.732  1.00148.77      1SG  C
ATOM   3408  CE  LYS   213      -8.184  25.914   6.473  1.00148.77      1SG  C
ATOM   3409  NZ  LYS   213      -8.154  27.199   7.193  1.00148.77      1SG  N1+
ATOM   3410  H   LYS   213      -4.853  23.912   8.879  1.00  0.00           H
ATOM   3411  HA  LYS   213      -3.027  25.247   7.219  1.00  0.00           H
ATOM   3412 2HB  LYS   213      -5.676  26.270   8.363  1.00  0.00           H
ATOM   3413  HB3 LYS   213      -4.845  26.925   6.975  1.00  0.00           H
ATOM   3414 2HG  LYS   213      -5.000  24.577   5.920  1.00  0.00           H
ATOM   3415  HG3 LYS   213      -6.123  24.151   7.168  1.00  0.00           H
ATOM   3416 2HD  LYS   213      -6.510  26.471   5.181  1.00  0.00           H
ATOM   3417  HD3 LYS   213      -7.104  24.860   4.966  1.00  0.00           H
ATOM   3418 2HE  LYS   213      -8.996  25.965   5.746  1.00  0.00           H
ATOM   3419  HE3 LYS   213      -8.442  25.107   7.161  1.00  0.00           H
ATOM   3420 1HZ  LYS   213      -9.054  27.372   7.606  1.00  0.00           H
ATOM   3421 2HZ  LYS   213      -7.473  27.196   7.928  1.00  0.00           H
ATOM   3422 3HZ  LYS   213      -7.957  27.957   6.563  1.00  0.00           H
ATOM   3423  N   LYS   214      -2.804  26.401  10.189  1.00197.41      1SG  N
ATOM   3424  CA  LYS   214      -2.013  27.227  11.101  1.00197.41      1SG  C
ATOM   3425  C   LYS   214      -0.496  26.946  10.985  1.00197.41      1SG  C
ATOM   3426  O   LYS   214       0.300  27.716  11.526  1.00197.41      1SG  O
ATOM   3427  CB  LYS   214      -2.449  26.897  12.548  1.00197.41      1SG  C
ATOM   3428  CG  LYS   214      -3.893  27.322  12.873  1.00197.41      1SG  C
ATOM   3429  CD  LYS   214      -4.290  26.982  14.322  1.00197.41      1SG  C
ATOM   3430  CE  LYS   214      -5.727  27.401  14.693  1.00197.41      1SG  C
ATOM   3431  NZ  LYS   214      -5.883  28.861  14.814  1.00197.41      1SG  N1+
ATOM   3432  H   LYS   214      -3.198  25.551  10.560  1.00  0.00           H
ATOM   3433  HA  LYS   214      -2.185  28.285  10.892  1.00  0.00           H
ATOM   3434 2HB  LYS   214      -2.323  25.829  12.741  1.00  0.00           H
ATOM   3435  HB3 LYS   214      -1.783  27.402  13.249  1.00  0.00           H
ATOM   3436 2HG  LYS   214      -3.991  28.395  12.700  1.00  0.00           H
ATOM   3437  HG3 LYS   214      -4.589  26.838  12.187  1.00  0.00           H
ATOM   3438 2HD  LYS   214      -4.206  25.903  14.458  1.00  0.00           H
ATOM   3439  HD3 LYS   214      -3.582  27.425  15.023  1.00  0.00           H
ATOM   3440 2HE  LYS   214      -6.439  27.016  13.960  1.00  0.00           H
ATOM   3441  HE3 LYS   214      -5.998  26.952  15.649  1.00  0.00           H
ATOM   3442 1HZ  LYS   214      -6.824  29.079  15.091  1.00  0.00           H
ATOM   3443 2HZ  LYS   214      -5.263  29.232  15.512  1.00  0.00           H
ATOM   3444 3HZ  LYS   214      -5.704  29.322  13.940  1.00  0.00           H
ATOM   3445  N   VAL   215      -0.089  25.867  10.300  1.00 71.01      1SG  N
ATOM   3446  CA  VAL   215       1.295  25.414  10.165  1.00 71.01      1SG  C
ATOM   3447  C   VAL   215       1.625  24.976   8.723  1.00 71.01      1SG  C
ATOM   3448  O   VAL   215       2.657  25.382   8.185  1.00 71.01      1SG  O
ATOM   3449  CB  VAL   215       1.658  24.415  11.303  1.00 71.01      1SG  C
ATOM   3450  CG1 VAL   215       0.717  23.196  11.389  1.00 71.01      1SG  C
ATOM   3451  CG2 VAL   215       3.127  23.959  11.261  1.00 71.01      1SG  C
ATOM   3452  H   VAL   215      -0.804  25.274   9.891  1.00  0.00           H
ATOM   3453  HA  VAL   215       1.939  26.282  10.318  1.00  0.00           H
ATOM   3454  HB  VAL   215       1.541  24.960  12.241  1.00  0.00           H
ATOM   3455 1HG1 VAL   215       0.991  22.547  12.221  1.00  0.00           H
ATOM   3456 2HG1 VAL   215      -0.318  23.496  11.553  1.00  0.00           H
ATOM   3457 3HG1 VAL   215       0.748  22.594  10.480  1.00  0.00           H
ATOM   3458 1HG2 VAL   215       3.382  23.373  12.144  1.00  0.00           H
ATOM   3459 2HG2 VAL   215       3.336  23.340  10.387  1.00  0.00           H
ATOM   3460 3HG2 VAL   215       3.804  24.814  11.232  1.00  0.00           H
ATOM   3461  N   SER   216       0.767  24.175   8.081  1.00211.60      1SG  N
ATOM   3462  CA  SER   216       0.882  23.694   6.703  1.00211.60      1SG  C
ATOM   3463  C   SER   216      -0.456  23.065   6.286  1.00211.60      1SG  C
ATOM   3464  O   SER   216      -0.890  22.088   6.899  1.00211.60      1SG  O
ATOM   3465  CB  SER   216       2.058  22.695   6.561  1.00211.60      1SG  C
ATOM   3466  OG  SER   216       3.289  23.380   6.386  1.00211.60      1SG  O
ATOM   3467  H   SER   216      -0.075  23.878   8.572  1.00  0.00           H
ATOM   3468  HA  SER   216       1.057  24.551   6.049  1.00  0.00           H
ATOM   3469 2HB  SER   216       2.113  22.035   7.428  1.00  0.00           H
ATOM   3470  HB3 SER   216       1.910  22.051   5.692  1.00  0.00           H
ATOM   3471  HG  SER   216       3.314  24.069   7.053  1.00  0.00           H
ATOM   3472  N   ALA   217      -1.110  23.613   5.254  1.00238.72      1SG  N
ATOM   3473  CA  ALA   217      -2.388  23.132   4.730  1.00238.72      1SG  C
ATOM   3474  C   ALA   217      -2.165  21.853   3.902  1.00238.72      1SG  C
ATOM   3475  O   ALA   217      -1.372  21.863   2.958  1.00238.72      1SG  O
ATOM   3476  CB  ALA   217      -2.985  24.221   3.823  1.00238.72      1SG  C
ATOM   3477  H   ALA   217      -0.674  24.384   4.768  1.00  0.00           H
ATOM   3478  HA  ALA   217      -3.070  22.946   5.557  1.00  0.00           H
ATOM   3479 1HB  ALA   217      -3.954  23.911   3.429  1.00  0.00           H
ATOM   3480 2HB  ALA   217      -3.143  25.149   4.374  1.00  0.00           H
ATOM   3481 3HB  ALA   217      -2.341  24.446   2.972  1.00  0.00           H
ATOM   3482  N   SER   218      -2.844  20.755   4.255  1.00161.97      1SG  N
ATOM   3483  CA  SER   218      -2.672  19.436   3.636  1.00161.97      1SG  C
ATOM   3484  C   SER   218      -3.720  19.140   2.540  1.00161.97      1SG  C
ATOM   3485  O   SER   218      -3.636  18.098   1.889  1.00161.97      1SG  O
ATOM   3486  CB  SER   218      -2.748  18.387   4.770  1.00161.97      1SG  C
ATOM   3487  OG  SER   218      -4.003  18.371   5.437  1.00161.97      1SG  O
ATOM   3488  H   SER   218      -3.441  20.792   5.074  1.00  0.00           H
ATOM   3489  HA  SER   218      -1.685  19.359   3.174  1.00  0.00           H
ATOM   3490 2HB  SER   218      -2.546  17.388   4.377  1.00  0.00           H
ATOM   3491  HB3 SER   218      -1.965  18.585   5.504  1.00  0.00           H
ATOM   3492  HG  SER   218      -4.597  17.794   4.953  1.00  0.00           H
ATOM   3493  N   SER   219      -4.708  20.030   2.347  1.00192.83      1SG  N
ATOM   3494  CA  SER   219      -5.786  19.956   1.350  1.00192.83      1SG  C
ATOM   3495  C   SER   219      -6.845  18.895   1.731  1.00192.83      1SG  C
ATOM   3496  O   SER   219      -7.353  18.163   0.880  1.00192.83      1SG  O
ATOM   3497  CB  SER   219      -5.245  19.843  -0.100  1.00192.83      1SG  C
ATOM   3498  OG  SER   219      -4.414  20.954  -0.422  1.00192.83      1SG  O
ATOM   3499  H   SER   219      -4.675  20.858   2.922  1.00  0.00           H
ATOM   3500  HA  SER   219      -6.319  20.906   1.418  1.00  0.00           H
ATOM   3501 2HB  SER   219      -4.700  18.913  -0.259  1.00  0.00           H
ATOM   3502  HB3 SER   219      -6.078  19.827  -0.805  1.00  0.00           H
ATOM   3503  HG  SER   219      -4.945  21.743  -0.378  1.00  0.00           H
ATOM   3504  N   GLY   220      -7.157  18.805   3.028  1.00 48.08      1SG  N
ATOM   3505  CA  GLY   220      -7.983  17.782   3.661  1.00 48.08      1SG  C
ATOM   3506  C   GLY   220      -7.174  17.162   4.801  1.00 48.08      1SG  C
ATOM   3507  O   GLY   220      -6.056  16.690   4.580  1.00 48.08      1SG  O
ATOM   3508  H   GLY   220      -6.666  19.428   3.654  1.00  0.00           H
ATOM   3509 2HA  GLY   220      -8.902  18.238   4.033  1.00  0.00           H
ATOM   3510  HA3 GLY   220      -8.272  16.994   2.965  1.00  0.00           H
ATOM   3511  N   ASP   221      -7.703  17.224   6.026  1.00181.61      1SG  N
ATOM   3512  CA  ASP   221      -7.018  16.839   7.265  1.00181.61      1SG  C
ATOM   3513  C   ASP   221      -7.488  15.435   7.715  1.00181.61      1SG  C
ATOM   3514  O   ASP   221      -8.703  15.229   7.803  1.00181.61      1SG  O
ATOM   3515  CB  ASP   221      -7.403  17.880   8.347  1.00181.61      1SG  C
ATOM   3516  CG  ASP   221      -6.732  17.640   9.699  1.00181.61      1SG  C
ATOM   3517  OD1 ASP   221      -7.459  17.331  10.661  1.00181.61      1SG  O
ATOM   3518  OD2 ASP   221      -5.498  17.811   9.778  1.00181.61      1SG  O1-
ATOM   3519  H   ASP   221      -8.646  17.576   6.117  1.00  0.00           H
ATOM   3520  HA  ASP   221      -5.939  16.883   7.122  1.00  0.00           H
ATOM   3521 2HB  ASP   221      -7.139  18.882   8.009  1.00  0.00           H
ATOM   3522  HB3 ASP   221      -8.485  17.893   8.491  1.00  0.00           H
ATOM   3523  N   PRO   222      -6.587  14.465   8.000  1.00 82.93      1SG  N
ATOM   3524  CA  PRO   222      -6.973  13.141   8.511  1.00 82.93      1SG  C
ATOM   3525  C   PRO   222      -7.309  13.207  10.016  1.00 82.93      1SG  C
ATOM   3526  O   PRO   222      -6.552  13.783  10.798  1.00 82.93      1SG  O
ATOM   3527  CB  PRO   222      -5.739  12.260   8.254  1.00 82.93      1SG  C
ATOM   3528  CG  PRO   222      -4.558  13.222   8.285  1.00 82.93      1SG  C
ATOM   3529  CD  PRO   222      -5.137  14.553   7.797  1.00 82.93      1SG  C
ATOM   3530  HA  PRO   222      -7.827  12.748   7.956  1.00  0.00           H
ATOM   3531 2HB  PRO   222      -5.630  11.442   8.968  1.00  0.00           H
ATOM   3532  HB3 PRO   222      -5.816  11.812   7.262  1.00  0.00           H
ATOM   3533 2HG  PRO   222      -4.203  13.332   9.312  1.00  0.00           H
ATOM   3534  HG3 PRO   222      -3.715  12.881   7.683  1.00  0.00           H
ATOM   3535  HD3 PRO   222      -4.928  14.696   6.735  1.00  0.00           H
ATOM   3536 2HD  PRO   222      -4.701  15.389   8.348  1.00  0.00           H
ATOM   3537  N   GLN   223      -8.427  12.595  10.428  1.00 83.26      1SG  N
ATOM   3538  CA  GLN   223      -8.892  12.595  11.815  1.00 83.26      1SG  C
ATOM   3539  C   GLN   223      -9.404  11.227  12.176  1.00 83.26      1SG  C
ATOM   3540  O   GLN   223      -9.165  10.742  13.281  1.00 83.26      1SG  O
ATOM   3541  CB  GLN   223      -9.988  13.632  12.022  1.00 83.26      1SG  C
ATOM   3542  CG  GLN   223     -10.375  13.839  13.500  1.00 83.26      1SG  C
ATOM   3543  CD  GLN   223     -11.428  14.936  13.599  1.00 83.26      1SG  C
ATOM   3544  NE2 GLN   223     -12.185  15.152  12.522  1.00 83.26      1SG  N
ATOM   3545  OE1 GLN   223     -11.537  15.602  14.625  1.00 83.26      1SG  O
ATOM   3546  H   GLN   223      -8.975  12.098   9.738  1.00  0.00           H
ATOM   3547  HA  GLN   223      -8.090  12.798  12.526  1.00  0.00           H
ATOM   3548 2HB  GLN   223      -9.658  14.588  11.618  1.00  0.00           H
ATOM   3549  HB3 GLN   223     -10.862  13.332  11.440  1.00  0.00           H
ATOM   3550 2HG  GLN   223     -10.786  12.928  13.945  1.00  0.00           H
ATOM   3551  HG3 GLN   223      -9.496  14.106  14.091  1.00  0.00           H
ATOM   3552 2HE2 GLN   223     -12.883  15.878  12.512  1.00  0.00           H
ATOM   3553 1HE2 GLN   223     -12.047  14.589  11.690  1.00  0.00           H
ATOM   3554  N   LYS   224     -10.114  10.603  11.231  1.00 93.21      1SG  N
ATOM   3555  CA  LYS   224     -10.786   9.342  11.445  1.00 93.21      1SG  C
ATOM   3556  C   LYS   224      -9.794   8.230  11.742  1.00 93.21      1SG  C
ATOM   3557  O   LYS   224      -9.945   7.511  12.727  1.00 93.21      1SG  O
ATOM   3558  CB  LYS   224     -11.555   8.878  10.208  1.00 93.21      1SG  C
ATOM   3559  CG  LYS   224     -12.660   9.840   9.771  1.00 93.21      1SG  C
ATOM   3560  CD  LYS   224     -12.126  11.162   9.221  1.00 93.21      1SG  C
ATOM   3561  CE  LYS   224     -13.217  12.099   8.705  1.00 93.21      1SG  C
ATOM   3562  NZ  LYS   224     -13.804  11.567   7.469  1.00 93.21      1SG  N1+
ATOM   3563  H   LYS   224     -10.281  11.043  10.338  1.00  0.00           H
ATOM   3564  HA  LYS   224     -11.470   9.462  12.285  1.00  0.00           H
ATOM   3565 2HB  LYS   224     -10.887   8.701   9.366  1.00  0.00           H
ATOM   3566  HB3 LYS   224     -12.020   7.918  10.431  1.00  0.00           H
ATOM   3567 2HG  LYS   224     -13.252   9.346   8.999  1.00  0.00           H
ATOM   3568  HG3 LYS   224     -13.345  10.025  10.598  1.00  0.00           H
ATOM   3569 2HD  LYS   224     -11.703  11.781  10.006  1.00  0.00           H
ATOM   3570  HD3 LYS   224     -11.361  11.004   8.462  1.00  0.00           H
ATOM   3571 2HE  LYS   224     -13.998  12.244   9.449  1.00  0.00           H
ATOM   3572  HE3 LYS   224     -12.799  13.082   8.488  1.00  0.00           H
ATOM   3573 1HZ  LYS   224     -14.513  12.190   7.131  1.00  0.00           H
ATOM   3574 2HZ  LYS   224     -13.088  11.456   6.774  1.00  0.00           H
ATOM   3575 3HZ  LYS   224     -14.211  10.665   7.655  1.00  0.00           H
ATOM   3576  N   TYR   225      -8.679   8.199  11.002  1.00 94.21      1SG  N
ATOM   3577  CA  TYR   225      -7.752   7.113  11.206  1.00 94.21      1SG  C
ATOM   3578  C   TYR   225      -7.154   7.222  12.595  1.00 94.21      1SG  C
ATOM   3579  O   TYR   225      -6.964   6.200  13.256  1.00 94.21      1SG  O
ATOM   3580  CB  TYR   225      -6.641   7.035  10.161  1.00 94.21      1SG  C
ATOM   3581  CG  TYR   225      -7.268   6.406   8.948  1.00 94.21      1SG  C
ATOM   3582  CD1 TYR   225      -8.026   7.166   8.059  1.00 94.21      1SG  C
ATOM   3583  CD2 TYR   225      -7.104   5.043   8.709  1.00 94.21      1SG  C
ATOM   3584  CE1 TYR   225      -8.608   6.562   6.946  1.00 94.21      1SG  C
ATOM   3585  CE2 TYR   225      -7.688   4.444   7.595  1.00 94.21      1SG  C
ATOM   3586  CZ  TYR   225      -8.461   5.196   6.709  1.00 94.21      1SG  C
ATOM   3587  OH  TYR   225      -9.024   4.606   5.613  1.00 94.21      1SG  O
ATOM   3588  H   TYR   225      -8.541   8.838  10.235  1.00  0.00           H
ATOM   3589  HA  TYR   225      -8.316   6.182  11.207  1.00  0.00           H
ATOM   3590 2HB  TYR   225      -6.241   8.014   9.903  1.00  0.00           H
ATOM   3591  HB3 TYR   225      -5.812   6.406  10.482  1.00  0.00           H
ATOM   3592  HD1 TYR   225      -8.178   8.219   8.233  1.00  0.00           H
ATOM   3593  HD2 TYR   225      -6.531   4.451   9.400  1.00  0.00           H
ATOM   3594  HE1 TYR   225      -9.203   7.162   6.277  1.00  0.00           H
ATOM   3595  HE2 TYR   225      -7.549   3.389   7.436  1.00  0.00           H
ATOM   3596  HH  TYR   225      -8.820   3.687   5.523  1.00  0.00           H
ATOM   3597  N   TYR   226      -6.705   8.415  12.986  1.00 96.45      1SG  N
ATOM   3598  CA  TYR   226      -6.123   8.570  14.297  1.00 96.45      1SG  C
ATOM   3599  C   TYR   226      -7.132   8.210  15.371  1.00 96.45      1SG  C
ATOM   3600  O   TYR   226      -6.752   7.560  16.346  1.00 96.45      1SG  O
ATOM   3601  CB  TYR   226      -5.576   9.967  14.577  1.00 96.45      1SG  C
ATOM   3602  CG  TYR   226      -4.349  10.093  13.718  1.00 96.45      1SG  C
ATOM   3603  CD1 TYR   226      -4.462  10.500  12.390  1.00 96.45      1SG  C
ATOM   3604  CD2 TYR   226      -3.092   9.791  14.237  1.00 96.45      1SG  C
ATOM   3605  CE1 TYR   226      -3.320  10.606  11.597  1.00 96.45      1SG  C
ATOM   3606  CE2 TYR   226      -1.959   9.900  13.433  1.00 96.45      1SG  C
ATOM   3607  CZ  TYR   226      -2.054  10.314  12.105  1.00 96.45      1SG  C
ATOM   3608  OH  TYR   226      -0.945  10.413  11.308  1.00 96.45      1SG  O
ATOM   3609  H   TYR   226      -6.882   9.244  12.433  1.00  0.00           H
ATOM   3610  HA  TYR   226      -5.313   7.846  14.375  1.00  0.00           H
ATOM   3611 2HB  TYR   226      -6.289  10.754  14.333  1.00  0.00           H
ATOM   3612  HB3 TYR   226      -5.219  10.131  15.591  1.00  0.00           H
ATOM   3613  HD1 TYR   226      -5.433  10.732  11.984  1.00  0.00           H
ATOM   3614  HD2 TYR   226      -2.996   9.474  15.261  1.00  0.00           H
ATOM   3615  HE1 TYR   226      -3.406  10.914  10.569  1.00  0.00           H
ATOM   3616  HE2 TYR   226      -0.997   9.668  13.858  1.00  0.00           H
ATOM   3617  HH  TYR   226      -0.153  10.180  11.780  1.00  0.00           H
ATOM   3618  N   GLY   227      -8.384   8.602  15.166  1.00 31.00      1SG  N
ATOM   3619  CA  GLY   227      -9.414   8.366  16.153  1.00 31.00      1SG  C
ATOM   3620  C   GLY   227      -9.642   6.874  16.300  1.00 31.00      1SG  C
ATOM   3621  O   GLY   227      -9.825   6.369  17.408  1.00 31.00      1SG  O
ATOM   3622  H   GLY   227      -8.654   9.159  14.357  1.00  0.00           H
ATOM   3623 2HA  GLY   227      -9.183   8.691  17.164  1.00  0.00           H
ATOM   3624  HA3 GLY   227     -10.348   8.830  15.843  1.00  0.00           H
ATOM   3625  N   LYS   228      -9.568   6.131  15.193  1.00 64.50      1SG  N
ATOM   3626  CA  LYS   228      -9.811   4.708  15.194  1.00 64.50      1SG  C
ATOM   3627  C   LYS   228      -8.615   4.033  15.835  1.00 64.50      1SG  C
ATOM   3628  O   LYS   228      -8.762   3.023  16.523  1.00 64.50      1SG  O
ATOM   3629  CB  LYS   228      -9.983   4.092  13.807  1.00 64.50      1SG  C
ATOM   3630  CG  LYS   228     -11.321   4.449  13.159  1.00 64.50      1SG  C
ATOM   3631  CD  LYS   228     -11.409   4.058  11.683  1.00 64.50      1SG  C
ATOM   3632  CE  LYS   228     -12.806   4.229  11.081  1.00 64.50      1SG  C
ATOM   3633  NZ  LYS   228     -13.073   5.641  10.795  1.00 64.50      1SG  N1+
ATOM   3634  H   LYS   228      -9.454   6.586  14.296  1.00  0.00           H
ATOM   3635  HA  LYS   228     -10.716   4.461  15.745  1.00  0.00           H
ATOM   3636 2HB  LYS   228      -9.176   4.430  13.158  1.00  0.00           H
ATOM   3637  HB3 LYS   228      -9.914   3.006  13.850  1.00  0.00           H
ATOM   3638 2HG  LYS   228     -12.123   3.962  13.713  1.00  0.00           H
ATOM   3639  HG3 LYS   228     -11.517   5.519  13.254  1.00  0.00           H
ATOM   3640 2HD  LYS   228     -10.682   4.624  11.099  1.00  0.00           H
ATOM   3641  HD3 LYS   228     -11.129   3.010  11.592  1.00  0.00           H
ATOM   3642 2HE  LYS   228     -12.873   3.677  10.142  1.00  0.00           H
ATOM   3643  HE3 LYS   228     -13.575   3.823  11.739  1.00  0.00           H
ATOM   3644 1HZ  LYS   228     -13.984   5.771  10.387  1.00  0.00           H
ATOM   3645 2HZ  LYS   228     -13.035   6.196  11.637  1.00  0.00           H
ATOM   3646 3HZ  LYS   228     -12.396   6.023  10.154  1.00  0.00           H
ATOM   3647  N   GLU   229      -7.409   4.555  15.595  1.00108.49      1SG  N
ATOM   3648  CA  GLU   229      -6.158   3.975  16.019  1.00108.49      1SG  C
ATOM   3649  C   GLU   229      -6.081   3.945  17.536  1.00108.49      1SG  C
ATOM   3650  O   GLU   229      -5.279   3.181  18.067  1.00108.49      1SG  O
ATOM   3651  CB  GLU   229      -4.941   4.745  15.505  1.00108.49      1SG  C
ATOM   3652  CG  GLU   229      -3.607   4.044  15.760  1.00108.49      1SG  C
ATOM   3653  CD  GLU   229      -3.404   2.977  14.693  1.00108.49      1SG  C
ATOM   3654  OE1 GLU   229      -4.223   2.933  13.748  1.00108.49      1SG  O
ATOM   3655  OE2 GLU   229      -2.425   2.208  14.812  1.00108.49      1SG  O1-
ATOM   3656  H   GLU   229      -7.373   5.382  15.011  1.00  0.00           H
ATOM   3657  HA  GLU   229      -6.144   2.948  15.654  1.00  0.00           H
ATOM   3658 2HB  GLU   229      -5.069   5.026  14.459  1.00  0.00           H
ATOM   3659  HB3 GLU   229      -4.902   5.714  16.003  1.00  0.00           H
ATOM   3660 2HG  GLU   229      -2.802   4.769  15.646  1.00  0.00           H
ATOM   3661  HG3 GLU   229      -3.456   3.604  16.744  1.00  0.00           H
ATOM   3662  N   LEU   230      -6.719   4.912  18.199  1.00154.25      1SG  N
ATOM   3663  CA  LEU   230      -6.839   5.131  19.627  1.00154.25      1SG  C
ATOM   3664  C   LEU   230      -7.958   4.366  20.315  1.00154.25      1SG  C
ATOM   3665  O   LEU   230      -7.844   4.032  21.492  1.00154.25      1SG  O
ATOM   3666  CB  LEU   230      -6.994   6.616  19.974  1.00154.25      1SG  C
ATOM   3667  CG  LEU   230      -7.077   6.982  21.461  1.00154.25      1SG  C
ATOM   3668  CD1 LEU   230      -8.432   6.650  22.095  1.00154.25      1SG  C
ATOM   3669  CD2 LEU   230      -5.899   6.390  22.240  1.00154.25      1SG  C
ATOM   3670  H   LEU   230      -7.244   5.570  17.631  1.00  0.00           H
ATOM   3671  HA  LEU   230      -5.902   4.747  20.032  1.00  0.00           H
ATOM   3672 2HB  LEU   230      -6.142   7.140  19.539  1.00  0.00           H
ATOM   3673  HB3 LEU   230      -7.864   7.022  19.453  1.00  0.00           H
ATOM   3674  HG  LEU   230      -6.982   8.067  21.526  1.00  0.00           H
ATOM   3675 1HD1 LEU   230      -8.780   7.511  22.667  1.00  0.00           H
ATOM   3676 2HD1 LEU   230      -9.228   6.471  21.372  1.00  0.00           H
ATOM   3677 3HD1 LEU   230      -8.406   5.847  22.833  1.00  0.00           H
ATOM   3678 1HD2 LEU   230      -6.027   6.423  23.322  1.00  0.00           H
ATOM   3679 2HD2 LEU   230      -5.636   5.367  21.975  1.00  0.00           H
ATOM   3680 3HD2 LEU   230      -5.033   7.009  22.004  1.00  0.00           H
ATOM   3681  N   LYS   231      -9.061   4.104  19.610  1.00136.16      1SG  N
ATOM   3682  CA  LYS   231     -10.295   3.687  20.241  1.00136.16      1SG  C
ATOM   3683  C   LYS   231     -10.081   2.477  21.132  1.00136.16      1SG  C
ATOM   3684  O   LYS   231     -10.654   2.413  22.217  1.00136.16      1SG  O
ATOM   3685  CB  LYS   231     -11.387   3.324  19.234  1.00136.16      1SG  C
ATOM   3686  CG  LYS   231     -11.811   4.515  18.375  1.00136.16      1SG  C
ATOM   3687  CD  LYS   231     -12.315   5.715  19.175  1.00136.16      1SG  C
ATOM   3688  CE  LYS   231     -12.678   6.931  18.319  1.00136.16      1SG  C
ATOM   3689  NZ  LYS   231     -13.157   8.018  19.185  1.00136.16      1SG  N1+
ATOM   3690  H   LYS   231      -9.101   4.349  18.631  1.00  0.00           H
ATOM   3691  HA  LYS   231     -10.620   4.477  20.917  1.00  0.00           H
ATOM   3692 2HB  LYS   231     -11.061   2.515  18.582  1.00  0.00           H
ATOM   3693  HB3 LYS   231     -12.271   2.957  19.756  1.00  0.00           H
ATOM   3694 2HG  LYS   231     -10.964   4.621  17.706  1.00  0.00           H
ATOM   3695  HG3 LYS   231     -12.610   4.191  17.709  1.00  0.00           H
ATOM   3696 2HD  LYS   231     -13.172   5.403  19.771  1.00  0.00           H
ATOM   3697  HD3 LYS   231     -11.549   6.049  19.875  1.00  0.00           H
ATOM   3698 2HE  LYS   231     -11.884   7.355  17.709  1.00  0.00           H
ATOM   3699  HE3 LYS   231     -13.475   6.661  17.626  1.00  0.00           H
ATOM   3700 1HZ  LYS   231     -13.397   8.807  18.598  1.00  0.00           H
ATOM   3701 2HZ  LYS   231     -13.951   7.714  19.726  1.00  0.00           H
ATOM   3702 3HZ  LYS   231     -12.401   8.324  19.778  1.00  0.00           H
ATOM   3703  N   ILE   232      -9.276   1.516  20.678  1.00 79.88      1SG  N
ATOM   3704  CA  ILE   232      -9.067   0.314  21.451  1.00 79.88      1SG  C
ATOM   3705  C   ILE   232      -8.358   0.645  22.750  1.00 79.88      1SG  C
ATOM   3706  O   ILE   232      -8.667   0.061  23.785  1.00 79.88      1SG  O
ATOM   3707  CB  ILE   232      -8.203  -0.708  20.724  1.00 79.88      1SG  C
ATOM   3708  CG1 ILE   232      -8.898  -1.157  19.437  1.00 79.88      1SG  C
ATOM   3709  CG2 ILE   232      -7.924  -1.841  21.715  1.00 79.88      1SG  C
ATOM   3710  CD1 ILE   232      -8.984  -0.074  18.362  1.00 79.88      1SG  C
ATOM   3711  H   ILE   232      -8.822   1.600  19.781  1.00  0.00           H
ATOM   3712  HA  ILE   232     -10.033  -0.131  21.683  1.00  0.00           H
ATOM   3713  HB  ILE   232      -7.250  -0.253  20.455  1.00  0.00           H
ATOM   3714 2HG1 ILE   232      -8.319  -1.983  19.024  1.00  0.00           H
ATOM   3715 HG13 ILE   232      -9.889  -1.563  19.642  1.00  0.00           H
ATOM   3716 1HG2 ILE   232      -7.549  -2.706  21.167  1.00  0.00           H
ATOM   3717 2HG2 ILE   232      -7.143  -1.623  22.444  1.00  0.00           H
ATOM   3718 3HG2 ILE   232      -8.819  -2.181  22.237  1.00  0.00           H
ATOM   3719 1HD1 ILE   232      -9.063  -0.536  17.378  1.00  0.00           H
ATOM   3720 2HD1 ILE   232      -9.876   0.544  18.460  1.00  0.00           H
ATOM   3721 3HD1 ILE   232      -8.101   0.566  18.339  1.00  0.00           H
ATOM   3722  N   ALA   233      -7.410   1.583  22.695  1.00 52.74      1SG  N
ATOM   3723  CA  ALA   233      -6.570   1.955  23.813  1.00 52.74      1SG  C
ATOM   3724  C   ALA   233      -7.425   2.483  24.950  1.00 52.74      1SG  C
ATOM   3725  O   ALA   233      -7.019   2.377  26.104  1.00 52.74      1SG  O
ATOM   3726  CB  ALA   233      -5.550   3.039  23.466  1.00 52.74      1SG  C
ATOM   3727  H   ALA   233      -7.251   2.074  21.828  1.00  0.00           H
ATOM   3728  HA  ALA   233      -6.052   1.058  24.152  1.00  0.00           H
ATOM   3729 1HB  ALA   233      -4.720   3.027  24.173  1.00  0.00           H
ATOM   3730 2HB  ALA   233      -5.136   2.902  22.467  1.00  0.00           H
ATOM   3731 3HB  ALA   233      -5.997   4.031  23.529  1.00  0.00           H
ATOM   3732  N   LYS   234      -8.546   3.129  24.624  1.00 64.36      1SG  N
ATOM   3733  CA  LYS   234      -9.422   3.686  25.632  1.00 64.36      1SG  C
ATOM   3734  C   LYS   234      -9.981   2.550  26.470  1.00 64.36      1SG  C
ATOM   3735  O   LYS   234     -10.052   2.661  27.691  1.00 64.36      1SG  O
ATOM   3736  CB  LYS   234     -10.602   4.437  25.012  1.00 64.36      1SG  C
ATOM   3737  CG  LYS   234     -11.399   5.292  25.999  1.00 64.36      1SG  C
ATOM   3738  CD  LYS   234     -12.337   6.278  25.302  1.00 64.36      1SG  C
ATOM   3739  CE  LYS   234     -13.137   7.164  26.259  1.00 64.36      1SG  C
ATOM   3740  NZ  LYS   234     -14.107   6.353  27.014  1.00 64.36      1SG  N1+
ATOM   3741  H   LYS   234      -8.812   3.225  23.655  1.00  0.00           H
ATOM   3742  HA  LYS   234      -8.841   4.352  26.269  1.00  0.00           H
ATOM   3743 2HB  LYS   234     -10.200   5.100  24.246  1.00  0.00           H
ATOM   3744  HB3 LYS   234     -11.274   3.762  24.482  1.00  0.00           H
ATOM   3745 2HG  LYS   234     -11.962   4.643  26.670  1.00  0.00           H
ATOM   3746  HG3 LYS   234     -10.707   5.853  26.626  1.00  0.00           H
ATOM   3747 2HD  LYS   234     -11.744   6.922  24.652  1.00  0.00           H
ATOM   3748  HD3 LYS   234     -13.018   5.738  24.643  1.00  0.00           H
ATOM   3749 2HE  LYS   234     -12.470   7.678  26.952  1.00  0.00           H
ATOM   3750  HE3 LYS   234     -13.675   7.932  25.704  1.00  0.00           H
ATOM   3751 1HZ  LYS   234     -14.582   6.943  27.682  1.00  0.00           H
ATOM   3752 2HZ  LYS   234     -14.793   5.960  26.385  1.00  0.00           H
ATOM   3753 3HZ  LYS   234     -13.625   5.620  27.514  1.00  0.00           H
ATOM   3754  N   SER   235     -10.370   1.456  25.810  1.00 40.18      1SG  N
ATOM   3755  CA  SER   235     -10.983   0.334  26.485  1.00 40.18      1SG  C
ATOM   3756  C   SER   235      -9.997  -0.219  27.497  1.00 40.18      1SG  C
ATOM   3757  O   SER   235     -10.369  -0.499  28.634  1.00 40.18      1SG  O
ATOM   3758  CB  SER   235     -11.352  -0.790  25.516  1.00 40.18      1SG  C
ATOM   3759  OG  SER   235     -12.264  -0.311  24.551  1.00 40.18      1SG  O
ATOM   3760  H   SER   235     -10.240   1.391  24.811  1.00  0.00           H
ATOM   3761  HA  SER   235     -11.837   0.715  27.042  1.00  0.00           H
ATOM   3762 2HB  SER   235     -10.484  -1.221  25.016  1.00  0.00           H
ATOM   3763  HB3 SER   235     -11.827  -1.597  26.075  1.00  0.00           H
ATOM   3764  HG  SER   235     -11.828   0.320  24.000  1.00  0.00           H
ATOM   3765  N   LEU   236      -8.740  -0.379  27.077  1.00 49.63      1SG  N
ATOM   3766  CA  LEU   236      -7.680  -0.937  27.890  1.00 49.63      1SG  C
ATOM   3767  C   LEU   236      -7.392  -0.002  29.052  1.00 49.63      1SG  C
ATOM   3768  O   LEU   236      -7.098  -0.462  30.153  1.00 49.63      1SG  O
ATOM   3769  CB  LEU   236      -6.370  -1.101  27.116  1.00 49.63      1SG  C
ATOM   3770  CG  LEU   236      -6.453  -2.086  25.945  1.00 49.63      1SG  C
ATOM   3771  CD1 LEU   236      -5.108  -2.204  25.224  1.00 49.63      1SG  C
ATOM   3772  CD2 LEU   236      -7.005  -3.446  26.383  1.00 49.63      1SG  C
ATOM   3773  H   LEU   236      -8.497  -0.117  26.133  1.00  0.00           H
ATOM   3774  HA  LEU   236      -8.012  -1.883  28.317  1.00  0.00           H
ATOM   3775 2HB  LEU   236      -6.029  -0.134  26.745  1.00  0.00           H
ATOM   3776  HB3 LEU   236      -5.592  -1.446  27.798  1.00  0.00           H
ATOM   3777  HG  LEU   236      -7.160  -1.679  25.221  1.00  0.00           H
ATOM   3778 1HD1 LEU   236      -4.713  -3.220  25.228  1.00  0.00           H
ATOM   3779 2HD1 LEU   236      -5.254  -1.924  24.181  1.00  0.00           H
ATOM   3780 3HD1 LEU   236      -4.359  -1.530  25.640  1.00  0.00           H
ATOM   3781 1HD2 LEU   236      -6.968  -4.166  25.566  1.00  0.00           H
ATOM   3782 2HD2 LEU   236      -6.430  -3.864  27.210  1.00  0.00           H
ATOM   3783 3HD2 LEU   236      -8.049  -3.393  26.692  1.00  0.00           H
ATOM   3784  N   ALA   237      -7.445   1.308  28.797  1.00 31.50      1SG  N
ATOM   3785  CA  ALA   237      -7.130   2.311  29.792  1.00 31.50      1SG  C
ATOM   3786  C   ALA   237      -8.127   2.190  30.930  1.00 31.50      1SG  C
ATOM   3787  O   ALA   237      -7.767   2.372  32.091  1.00 31.50      1SG  O
ATOM   3788  CB  ALA   237      -7.210   3.740  29.253  1.00 31.50      1SG  C
ATOM   3789  H   ALA   237      -7.666   1.633  27.867  1.00  0.00           H
ATOM   3790  HA  ALA   237      -6.130   2.119  30.179  1.00  0.00           H
ATOM   3791 1HB  ALA   237      -6.844   4.460  29.985  1.00  0.00           H
ATOM   3792 2HB  ALA   237      -6.592   3.850  28.362  1.00  0.00           H
ATOM   3793 3HB  ALA   237      -8.223   4.034  28.977  1.00  0.00           H
ATOM   3794  N   LEU   238      -9.382   1.888  30.592  1.00119.21      1SG  N
ATOM   3795  CA  LEU   238     -10.430   1.787  31.584  1.00119.21      1SG  C
ATOM   3796  C   LEU   238     -10.049   0.676  32.545  1.00119.21      1SG  C
ATOM   3797  O   LEU   238     -10.342   0.763  33.734  1.00119.21      1SG  O
ATOM   3798  CB  LEU   238     -11.799   1.436  31.000  1.00119.21      1SG  C
ATOM   3799  CG  LEU   238     -12.910   1.323  32.049  1.00119.21      1SG  C
ATOM   3800  CD1 LEU   238     -13.178   2.662  32.741  1.00119.21      1SG  C
ATOM   3801  CD2 LEU   238     -14.174   0.691  31.460  1.00119.21      1SG  C
ATOM   3802  H   LEU   238      -9.631   1.748  29.624  1.00  0.00           H
ATOM   3803  HA  LEU   238     -10.471   2.731  32.126  1.00  0.00           H
ATOM   3804 2HB  LEU   238     -12.067   2.184  30.254  1.00  0.00           H
ATOM   3805  HB3 LEU   238     -11.737   0.492  30.459  1.00  0.00           H
ATOM   3806  HG  LEU   238     -12.641   0.624  32.842  1.00  0.00           H
ATOM   3807 1HD1 LEU   238     -14.004   2.583  33.449  1.00  0.00           H
ATOM   3808 2HD1 LEU   238     -12.320   3.015  33.313  1.00  0.00           H
ATOM   3809 3HD1 LEU   238     -13.440   3.438  32.020  1.00  0.00           H
ATOM   3810 1HD2 LEU   238     -15.064   0.982  32.018  1.00  0.00           H
ATOM   3811 2HD2 LEU   238     -14.335   0.972  30.419  1.00  0.00           H
ATOM   3812 3HD2 LEU   238     -14.133  -0.396  31.529  1.00  0.00           H
ATOM   3813  N   ILE   239      -9.406  -0.369  32.021  1.00 89.22      1SG  N
ATOM   3814  CA  ILE   239      -9.061  -1.506  32.843  1.00 89.22      1SG  C
ATOM   3815  C   ILE   239      -8.130  -1.060  33.956  1.00 89.22      1SG  C
ATOM   3816  O   ILE   239      -8.295  -1.498  35.091  1.00 89.22      1SG  O
ATOM   3817  CB  ILE   239      -8.334  -2.588  32.055  1.00 89.22      1SG  C
ATOM   3818  CG1 ILE   239      -9.229  -3.093  30.922  1.00 89.22      1SG  C
ATOM   3819  CG2 ILE   239      -7.904  -3.669  33.048  1.00 89.22      1SG  C
ATOM   3820  CD1 ILE   239     -10.535  -3.729  31.402  1.00 89.22      1SG  C
ATOM   3821  H   ILE   239      -9.163  -0.393  31.042  1.00  0.00           H
ATOM   3822  HA  ILE   239      -9.968  -1.904  33.293  1.00  0.00           H
ATOM   3823  HB  ILE   239      -7.406  -2.209  31.632  1.00  0.00           H
ATOM   3824 2HG1 ILE   239      -9.448  -2.310  30.197  1.00  0.00           H
ATOM   3825 HG13 ILE   239      -8.662  -3.840  30.367  1.00  0.00           H
ATOM   3826 1HG2 ILE   239      -7.637  -4.577  32.507  1.00  0.00           H
ATOM   3827 2HG2 ILE   239      -7.016  -3.404  33.622  1.00  0.00           H
ATOM   3828 3HG2 ILE   239      -8.687  -3.945  33.755  1.00  0.00           H
ATOM   3829 1HD1 ILE   239     -10.646  -4.652  30.834  1.00  0.00           H
ATOM   3830 2HD1 ILE   239     -10.508  -4.038  32.447  1.00  0.00           H
ATOM   3831 3HD1 ILE   239     -11.368  -3.035  31.293  1.00  0.00           H
ATOM   3832  N   LEU   240      -7.154  -0.206  33.638  1.00 38.78      1SG  N
ATOM   3833  CA  LEU   240      -6.190   0.259  34.611  1.00 38.78      1SG  C
ATOM   3834  C   LEU   240      -6.890   1.103  35.661  1.00 38.78      1SG  C
ATOM   3835  O   LEU   240      -6.568   1.001  36.842  1.00 38.78      1SG  O
ATOM   3836  CB  LEU   240      -5.077   1.117  34.005  1.00 38.78      1SG  C
ATOM   3837  CG  LEU   240      -4.059   1.619  35.034  1.00 38.78      1SG  C
ATOM   3838  CD1 LEU   240      -3.340   0.456  35.722  1.00 38.78      1SG  C
ATOM   3839  CD2 LEU   240      -3.094   2.633  34.414  1.00 38.78      1SG  C
ATOM   3840  H   LEU   240      -7.067   0.133  32.691  1.00  0.00           H
ATOM   3841  HA  LEU   240      -5.769  -0.617  35.103  1.00  0.00           H
ATOM   3842 2HB  LEU   240      -4.564   0.533  33.240  1.00  0.00           H
ATOM   3843  HB3 LEU   240      -5.511   1.967  33.478  1.00  0.00           H
ATOM   3844  HG  LEU   240      -4.544   2.200  35.818  1.00  0.00           H
ATOM   3845 1HD1 LEU   240      -2.479   0.854  36.252  1.00  0.00           H
ATOM   3846 2HD1 LEU   240      -3.961  -0.062  36.452  1.00  0.00           H
ATOM   3847 3HD1 LEU   240      -2.969  -0.274  35.002  1.00  0.00           H
ATOM   3848 1HD2 LEU   240      -2.371   2.990  35.147  1.00  0.00           H
ATOM   3849 2HD2 LEU   240      -2.628   2.135  33.565  1.00  0.00           H
ATOM   3850 3HD2 LEU   240      -3.620   3.505  34.024  1.00  0.00           H
ATOM   3851  N   PHE   241      -7.837   1.938  35.227  1.00 96.49      1SG  N
ATOM   3852  CA  PHE   241      -8.487   2.826  36.164  1.00 96.49      1SG  C
ATOM   3853  C   PHE   241      -9.199   1.995  37.213  1.00 96.49      1SG  C
ATOM   3854  O   PHE   241      -9.092   2.295  38.399  1.00 96.49      1SG  O
ATOM   3855  CB  PHE   241      -9.549   3.727  35.537  1.00 96.49      1SG  C
ATOM   3856  CG  PHE   241      -8.808   4.839  34.852  1.00 96.49      1SG  C
ATOM   3857  CD1 PHE   241      -8.312   4.691  33.560  1.00 96.49      1SG  C
ATOM   3858  CD2 PHE   241      -8.601   6.040  35.524  1.00 96.49      1SG  C
ATOM   3859  CE1 PHE   241      -7.636   5.736  32.936  1.00 96.49      1SG  C
ATOM   3860  CE2 PHE   241      -7.918   7.087  34.911  1.00 96.49      1SG  C
ATOM   3861  CZ  PHE   241      -7.434   6.935  33.614  1.00 96.49      1SG  C
ATOM   3862  H   PHE   241      -8.080   1.998  34.249  1.00  0.00           H
ATOM   3863  HA  PHE   241      -7.734   3.421  36.678  1.00  0.00           H
ATOM   3864 2HB  PHE   241     -10.172   3.208  34.812  1.00  0.00           H
ATOM   3865  HB3 PHE   241     -10.209   4.178  36.276  1.00  0.00           H
ATOM   3866  HD1 PHE   241      -8.779   3.888  33.026  1.00  0.00           H
ATOM   3867  HD2 PHE   241      -8.968   6.168  36.527  1.00  0.00           H
ATOM   3868  HE1 PHE   241      -7.318   5.634  31.914  1.00  0.00           H
ATOM   3869  HE2 PHE   241      -7.765   8.012  35.440  1.00  0.00           H
ATOM   3870  HZ  PHE   241      -6.914   7.745  33.131  1.00  0.00           H
ATOM   3871  N   LEU   242      -9.910   0.951  36.782  1.00 36.29      1SG  N
ATOM   3872  CA  LEU   242     -10.684   0.154  37.707  1.00 36.29      1SG  C
ATOM   3873  C   LEU   242      -9.747  -0.519  38.693  1.00 36.29      1SG  C
ATOM   3874  O   LEU   242     -10.067  -0.625  39.874  1.00 36.29      1SG  O
ATOM   3875  CB  LEU   242     -11.500  -0.937  37.012  1.00 36.29      1SG  C
ATOM   3876  CG  LEU   242     -12.600  -0.370  36.109  1.00 36.29      1SG  C
ATOM   3877  CD1 LEU   242     -13.402  -1.483  35.429  1.00 36.29      1SG  C
ATOM   3878  CD2 LEU   242     -13.483   0.629  36.863  1.00 36.29      1SG  C
ATOM   3879  H   LEU   242      -9.959   0.728  35.798  1.00  0.00           H
ATOM   3880  HA  LEU   242     -11.316   0.808  38.305  1.00  0.00           H
ATOM   3881 2HB  LEU   242     -10.846  -1.590  36.432  1.00  0.00           H
ATOM   3882  HB3 LEU   242     -11.947  -1.569  37.779  1.00  0.00           H
ATOM   3883  HG  LEU   242     -12.122   0.188  35.304  1.00  0.00           H
ATOM   3884 1HD1 LEU   242     -14.009  -1.082  34.617  1.00  0.00           H
ATOM   3885 2HD1 LEU   242     -12.755  -2.248  35.000  1.00  0.00           H
ATOM   3886 3HD1 LEU   242     -14.094  -1.971  36.116  1.00  0.00           H
ATOM   3887 1HD2 LEU   242     -14.349   0.909  36.262  1.00  0.00           H
ATOM   3888 2HD2 LEU   242     -13.860   0.207  37.795  1.00  0.00           H
ATOM   3889 3HD2 LEU   242     -12.965   1.560  37.093  1.00  0.00           H
ATOM   3890  N   PHE   243      -8.597  -0.978  38.201  1.00 58.09      1SG  N
ATOM   3891  CA  PHE   243      -7.654  -1.675  39.041  1.00 58.09      1SG  C
ATOM   3892  C   PHE   243      -7.231  -0.744  40.162  1.00 58.09      1SG  C
ATOM   3893  O   PHE   243      -7.237  -1.124  41.330  1.00 58.09      1SG  O
ATOM   3894  CB  PHE   243      -6.411  -2.107  38.271  1.00 58.09      1SG  C
ATOM   3895  CG  PHE   243      -5.551  -2.954  39.162  1.00 58.09      1SG  C
ATOM   3896  CD1 PHE   243      -5.804  -4.318  39.278  1.00 58.09      1SG  C
ATOM   3897  CD2 PHE   243      -4.491  -2.391  39.868  1.00 58.09      1SG  C
ATOM   3898  CE1 PHE   243      -5.007  -5.121  40.090  1.00 58.09      1SG  C
ATOM   3899  CE2 PHE   243      -3.693  -3.190  40.684  1.00 58.09      1SG  C
ATOM   3900  CZ  PHE   243      -3.949  -4.554  40.797  1.00 58.09      1SG  C
ATOM   3901  H   PHE   243      -8.359  -0.871  37.226  1.00  0.00           H
ATOM   3902  HA  PHE   243      -7.810  -2.431  39.796  1.00  0.00           H
ATOM   3903 2HB  PHE   243      -6.690  -2.704  37.405  1.00  0.00           H
ATOM   3904  HB3 PHE   243      -5.827  -1.265  37.905  1.00  0.00           H
ATOM   3905  HD1 PHE   243      -6.486  -4.740  38.564  1.00  0.00           H
ATOM   3906  HD2 PHE   243      -4.284  -1.338  39.790  1.00  0.00           H
ATOM   3907  HE1 PHE   243      -5.188  -6.181  40.139  1.00  0.00           H
ATOM   3908  HE2 PHE   243      -2.887  -2.739  41.236  1.00  0.00           H
ATOM   3909  HZ  PHE   243      -3.333  -5.173  41.426  1.00  0.00           H
ATOM   3910  N   ALA   244      -6.883   0.488  39.787  1.00 29.82      1SG  N
ATOM   3911  CA  ALA   244      -6.395   1.451  40.750  1.00 29.82      1SG  C
ATOM   3912  C   ALA   244      -7.488   1.715  41.769  1.00 29.82      1SG  C
ATOM   3913  O   ALA   244      -7.206   1.760  42.964  1.00 29.82      1SG  O
ATOM   3914  CB  ALA   244      -6.026   2.793  40.117  1.00 29.82      1SG  C
ATOM   3915  H   ALA   244      -6.915   0.763  38.816  1.00  0.00           H
ATOM   3916  HA  ALA   244      -5.528   1.033  41.261  1.00  0.00           H
ATOM   3917 1HB  ALA   244      -5.649   3.495  40.860  1.00  0.00           H
ATOM   3918 2HB  ALA   244      -5.238   2.655  39.377  1.00  0.00           H
ATOM   3919 3HB  ALA   244      -6.867   3.263  39.607  1.00  0.00           H
ATOM   3920  N   LEU   245      -8.729   1.880  41.305  1.00 90.28      1SG  N
ATOM   3921  CA  LEU   245      -9.801   2.199  42.222  1.00 90.28      1SG  C
ATOM   3922  C   LEU   245      -9.990   1.056  43.201  1.00 90.28      1SG  C
ATOM   3923  O   LEU   245     -10.227   1.298  44.382  1.00 90.28      1SG  O
ATOM   3924  CB  LEU   245     -11.152   2.479  41.559  1.00 90.28      1SG  C
ATOM   3925  CG  LEU   245     -11.303   3.902  41.013  1.00 90.28      1SG  C
ATOM   3926  CD1 LEU   245     -10.279   4.233  39.924  1.00 90.28      1SG  C
ATOM   3927  CD2 LEU   245     -12.742   4.173  40.565  1.00 90.28      1SG  C
ATOM   3928  H   LEU   245      -8.932   1.836  40.317  1.00  0.00           H
ATOM   3929  HA  LEU   245      -9.506   3.069  42.808  1.00  0.00           H
ATOM   3930 2HB  LEU   245     -11.334   1.753  40.765  1.00  0.00           H
ATOM   3931  HB3 LEU   245     -11.955   2.323  42.280  1.00  0.00           H
ATOM   3932  HG  LEU   245     -11.103   4.582  41.842  1.00  0.00           H
ATOM   3933 1HD1 LEU   245     -10.254   5.314  39.788  1.00  0.00           H
ATOM   3934 2HD1 LEU   245      -9.244   3.971  40.141  1.00  0.00           H
ATOM   3935 3HD1 LEU   245     -10.635   3.864  38.963  1.00  0.00           H
ATOM   3936 1HD2 LEU   245     -12.867   5.201  40.225  1.00  0.00           H
ATOM   3937 2HD2 LEU   245     -13.033   3.517  39.743  1.00  0.00           H
ATOM   3938 3HD2 LEU   245     -13.451   4.014  41.379  1.00  0.00           H
ATOM   3939  N   SER   246      -9.907  -0.182  42.711  1.00 98.50      1SG  N
ATOM   3940  CA  SER   246     -10.156  -1.339  43.541  1.00 98.50      1SG  C
ATOM   3941  C   SER   246      -9.134  -1.494  44.651  1.00 98.50      1SG  C
ATOM   3942  O   SER   246      -9.516  -1.860  45.760  1.00 98.50      1SG  O
ATOM   3943  CB  SER   246     -10.191  -2.646  42.751  1.00 98.50      1SG  C
ATOM   3944  OG  SER   246      -8.915  -2.894  42.203  1.00 98.50      1SG  O
ATOM   3945  H   SER   246      -9.727  -0.334  41.729  1.00  0.00           H
ATOM   3946  HA  SER   246     -11.081  -0.933  43.929  1.00  0.00           H
ATOM   3947 2HB  SER   246     -10.500  -3.484  43.376  1.00  0.00           H
ATOM   3948  HB3 SER   246     -10.921  -2.572  41.945  1.00  0.00           H
ATOM   3949  HG  SER   246      -8.595  -2.122  41.760  1.00  0.00           H
ATOM   3950  N   TRP   247      -7.850  -1.359  44.308  1.00112.70      1SG  N
ATOM   3951  CA  TRP   247      -6.729  -1.554  45.204  1.00112.70      1SG  C
ATOM   3952  C   TRP   247      -6.328  -0.381  46.083  1.00112.70      1SG  C
ATOM   3953  O   TRP   247      -5.829  -0.599  47.186  1.00112.70      1SG  O
ATOM   3954  CB  TRP   247      -5.495  -2.111  44.495  1.00112.70      1SG  C
ATOM   3955  CG  TRP   247      -5.748  -3.512  44.042  1.00112.70      1SG  C
ATOM   3956  CD1 TRP   247      -6.177  -4.002  42.858  1.00112.70      1SG  C
ATOM   3957  CD2 TRP   247      -5.598  -4.666  44.911  1.00112.70      1SG  C
ATOM   3958  CE2 TRP   247      -5.964  -5.800  44.156  1.00112.70      1SG  C
ATOM   3959  CE3 TRP   247      -5.193  -4.767  46.241  1.00112.70      1SG  C
ATOM   3960  NE1 TRP   247      -6.317  -5.374  42.897  1.00112.70      1SG  N
ATOM   3961  CZ2 TRP   247      -5.930  -7.072  44.718  1.00112.70      1SG  C
ATOM   3962  CZ3 TRP   247      -5.159  -6.047  46.788  1.00112.70      1SG  C
ATOM   3963  CH2 TRP   247      -5.518  -7.170  46.045  1.00112.70      1SG  C
ATOM   3964  H   TRP   247      -7.624  -1.118  43.353  1.00  0.00           H
ATOM   3965  HA  TRP   247      -7.029  -2.310  45.928  1.00  0.00           H
ATOM   3966 2HB  TRP   247      -5.258  -1.506  43.619  1.00  0.00           H
ATOM   3967  HB3 TRP   247      -4.609  -2.105  45.129  1.00  0.00           H
ATOM   3968  HD1 TRP   247      -6.387  -3.389  41.995  1.00  0.00           H
ATOM   3969  HE3 TRP   247      -4.923  -3.894  46.808  1.00  0.00           H
ATOM   3970  HE1 TRP   247      -6.634  -5.949  42.132  1.00  0.00           H
ATOM   3971  HZ2 TRP   247      -6.216  -7.937  44.146  1.00  0.00           H
ATOM   3972  HZ3 TRP   247      -4.851  -6.165  47.813  1.00  0.00           H
ATOM   3973  HH2 TRP   247      -5.484  -8.141  46.507  1.00  0.00           H
ATOM   3974  N   LEU   248      -6.498   0.851  45.603  1.00 61.35      1SG  N
ATOM   3975  CA  LEU   248      -5.952   2.002  46.289  1.00 61.35      1SG  C
ATOM   3976  C   LEU   248      -6.480   2.129  47.703  1.00 61.35      1SG  C
ATOM   3977  O   LEU   248      -5.713   2.397  48.624  1.00 61.35      1SG  O
ATOM   3978  CB  LEU   248      -6.237   3.332  45.594  1.00 61.35      1SG  C
ATOM   3979  CG  LEU   248      -5.494   3.485  44.266  1.00 61.35      1SG  C
ATOM   3980  CD1 LEU   248      -5.808   4.816  43.579  1.00 61.35      1SG  C
ATOM   3981  CD2 LEU   248      -3.994   3.225  44.432  1.00 61.35      1SG  C
ATOM   3982  H   LEU   248      -6.917   1.006  44.697  1.00  0.00           H
ATOM   3983  HA  LEU   248      -4.882   1.850  46.422  1.00  0.00           H
ATOM   3984 2HB  LEU   248      -7.268   3.499  45.290  1.00  0.00           H
ATOM   3985  HB3 LEU   248      -5.972   4.172  46.235  1.00  0.00           H
ATOM   3986  HG  LEU   248      -5.472   2.688  43.529  1.00  0.00           H
ATOM   3987 1HD1 LEU   248      -5.205   4.961  42.682  1.00  0.00           H
ATOM   3988 2HD1 LEU   248      -6.855   4.871  43.280  1.00  0.00           H
ATOM   3989 3HD1 LEU   248      -5.606   5.654  44.247  1.00  0.00           H
ATOM   3990 1HD2 LEU   248      -3.439   3.508  43.538  1.00  0.00           H
ATOM   3991 2HD2 LEU   248      -3.589   3.818  45.253  1.00  0.00           H
ATOM   3992 3HD2 LEU   248      -3.745   2.181  44.620  1.00  0.00           H
ATOM   3993  N   PRO   249      -7.764   1.876  47.936  1.00 75.63      1SG  N
ATOM   3994  CA  PRO   249      -8.276   2.086  49.267  1.00 75.63      1SG  C
ATOM   3995  C   PRO   249      -7.563   1.198  50.256  1.00 75.63      1SG  C
ATOM   3996  O   PRO   249      -7.162   1.738  51.270  1.00 75.63      1SG  O
ATOM   3997  CB  PRO   249      -9.773   1.818  49.164  1.00 75.63      1SG  C
ATOM   3998  CG  PRO   249     -10.089   2.264  47.734  1.00 75.63      1SG  C
ATOM   3999  CD  PRO   249      -8.803   2.026  46.941  1.00 75.63      1SG  C
ATOM   4000  HA  PRO   249      -8.119   3.124  49.549  1.00  0.00           H
ATOM   4001 2HB  PRO   249      -9.991   0.756  49.280  1.00  0.00           H
ATOM   4002  HB3 PRO   249     -10.335   2.366  49.920  1.00  0.00           H
ATOM   4003 2HG  PRO   249     -10.945   1.741  47.305  1.00  0.00           H
ATOM   4004  HG3 PRO   249     -10.329   3.328  47.732  1.00  0.00           H
ATOM   4005  HD3 PRO   249      -8.769   2.862  46.247  1.00  0.00           H
ATOM   4006 2HD  PRO   249      -8.891   1.084  46.400  1.00  0.00           H
ATOM   4007  N   LEU   250      -7.202  -0.044  49.949  1.00 44.69      1SG  N
ATOM   4008  CA  LEU   250      -6.549  -0.911  50.899  1.00 44.69      1SG  C
ATOM   4009  C   LEU   250      -5.157  -0.360  51.150  1.00 44.69      1SG  C
ATOM   4010  O   LEU   250      -4.697  -0.362  52.290  1.00 44.69      1SG  O
ATOM   4011  CB  LEU   250      -6.424  -2.351  50.402  1.00 44.69      1SG  C
ATOM   4012  CG  LEU   250      -5.765  -3.295  51.412  1.00 44.69      1SG  C
ATOM   4013  CD1 LEU   250      -6.574  -3.377  52.710  1.00 44.69      1SG  C
ATOM   4014  CD2 LEU   250      -5.502  -4.673  50.799  1.00 44.69      1SG  C
ATOM   4015  H   LEU   250      -7.444  -0.392  49.033  1.00  0.00           H
ATOM   4016  HA  LEU   250      -7.123  -0.867  51.821  1.00  0.00           H
ATOM   4017 2HB  LEU   250      -7.421  -2.720  50.155  1.00  0.00           H
ATOM   4018  HB3 LEU   250      -5.873  -2.366  49.461  1.00  0.00           H
ATOM   4019  HG  LEU   250      -4.773  -2.924  51.674  1.00  0.00           H
ATOM   4020 1HD1 LEU   250      -6.148  -4.116  53.389  1.00  0.00           H
ATOM   4021 2HD1 LEU   250      -6.593  -2.435  53.259  1.00  0.00           H
ATOM   4022 3HD1 LEU   250      -7.606  -3.673  52.520  1.00  0.00           H
ATOM   4023 1HD2 LEU   250      -4.992  -5.332  51.503  1.00  0.00           H
ATOM   4024 2HD2 LEU   250      -6.432  -5.159  50.504  1.00  0.00           H
ATOM   4025 3HD2 LEU   250      -4.872  -4.599  49.912  1.00  0.00           H
ATOM   4026  N   HIE   251      -4.481   0.099  50.096  1.00 49.82      1SG  N
ATOM   4027  CA  HIE   251      -3.122   0.578  50.226  1.00 49.82      1SG  C
ATOM   4028  C   HIE   251      -3.083   1.839  51.068  1.00 49.82      1SG  C
ATOM   4029  O   HIE   251      -2.193   1.979  51.903  1.00 49.82      1SG  O
ATOM   4030  CB  HIE   251      -2.459   0.919  48.892  1.00 49.82      1SG  C
ATOM   4031  CG  HIE   251      -2.149  -0.302  48.076  1.00 49.82      1SG  C
ATOM   4032  CD2 HIE   251      -2.763  -0.818  46.968  1.00 49.82      1SG  C
ATOM   4033  ND1 HIE   251      -1.103  -1.180  48.348  1.00 49.82      1SG  N
ATOM   4034  CE1 HIE   251      -1.130  -2.137  47.417  1.00 49.82      1SG  C
ATOM   4035  NE2 HIE   251      -2.128  -1.966  46.538  1.00 49.82      1SG  N
ATOM   4036  H   HIE   251      -4.900   0.103  49.176  1.00  0.00           H
ATOM   4037  HA  HIE   251      -2.527  -0.180  50.736  1.00  0.00           H
ATOM   4038 2HB  HIE   251      -3.084   1.584  48.295  1.00  0.00           H
ATOM   4039  HB3 HIE   251      -1.529   1.451  49.088  1.00  0.00           H
ATOM   4040  HD2 HIE   251      -3.587  -0.408  46.405  1.00  0.00           H
ATOM   4041  HE1 HIE   251      -0.432  -2.959  47.360  1.00  0.00           H
ATOM   4042  HE2 HIE   251      -2.352  -2.545  45.743  1.00  0.00           H
ATOM   4043  N   ILE   252      -4.079   2.706  50.879  1.00 31.07      1SG  N
ATOM   4044  CA  ILE   252      -4.101   3.963  51.598  1.00 31.07      1SG  C
ATOM   4045  C   ILE   252      -4.315   3.688  53.073  1.00 31.07      1SG  C
ATOM   4046  O   ILE   252      -3.692   4.327  53.918  1.00 31.07      1SG  O
ATOM   4047  CB  ILE   252      -5.264   4.858  51.184  1.00 31.07      1SG  C
ATOM   4048  CG1 ILE   252      -5.106   5.225  49.708  1.00 31.07      1SG  C
ATOM   4049  CG2 ILE   252      -5.301   6.058  52.133  1.00 31.07      1SG  C
ATOM   4050  CD1 ILE   252      -6.363   5.855  49.109  1.00 31.07      1SG  C
ATOM   4051  H   ILE   252      -4.792   2.557  50.182  1.00  0.00           H
ATOM   4052  HA  ILE   252      -3.162   4.497  51.474  1.00  0.00           H
ATOM   4053  HB  ILE   252      -6.196   4.303  51.287  1.00  0.00           H
ATOM   4054 2HG1 ILE   252      -4.307   5.962  49.632  1.00  0.00           H
ATOM   4055 HG13 ILE   252      -4.743   4.422  49.068  1.00  0.00           H
ATOM   4056 1HG2 ILE   252      -5.946   6.839  51.729  1.00  0.00           H
ATOM   4057 2HG2 ILE   252      -5.725   5.839  53.113  1.00  0.00           H
ATOM   4058 3HG2 ILE   252      -4.320   6.515  52.266  1.00  0.00           H
ATOM   4059 1HD1 ILE   252      -6.206   6.104  48.059  1.00  0.00           H
ATOM   4060 2HD1 ILE   252      -7.213   5.175  49.157  1.00  0.00           H
ATOM   4061 3HD1 ILE   252      -6.645   6.779  49.616  1.00  0.00           H
ATOM   4062  N   LEU   253      -5.166   2.701  53.391  1.00 46.26      1SG  N
ATOM   4063  CA  LEU   253      -5.450   2.309  54.754  1.00 46.26      1SG  C
ATOM   4064  C   LEU   253      -4.182   1.808  55.420  1.00 46.26      1SG  C
ATOM   4065  O   LEU   253      -3.925   2.098  56.585  1.00 46.26      1SG  O
ATOM   4066  CB  LEU   253      -6.469   1.167  54.812  1.00 46.26      1SG  C
ATOM   4067  CG  LEU   253      -7.845   1.517  54.230  1.00 46.26      1SG  C
ATOM   4068  CD1 LEU   253      -8.766   0.299  54.281  1.00 46.26      1SG  C
ATOM   4069  CD2 LEU   253      -8.423   2.768  54.834  1.00 46.26      1SG  C
ATOM   4070  H   LEU   253      -5.635   2.197  52.646  1.00  0.00           H
ATOM   4071  HA  LEU   253      -5.830   3.186  55.270  1.00  0.00           H
ATOM   4072 2HB  LEU   253      -6.067   0.282  54.321  1.00  0.00           H
ATOM   4073  HB3 LEU   253      -6.599   0.869  55.857  1.00  0.00           H
ATOM   4074  HG  LEU   253      -7.830   1.917  53.262  1.00  0.00           H
ATOM   4075 1HD1 LEU   253      -9.718   0.531  53.805  1.00  0.00           H
ATOM   4076 2HD1 LEU   253      -8.360  -0.552  53.745  1.00  0.00           H
ATOM   4077 3HD1 LEU   253      -8.900  -0.033  55.311  1.00  0.00           H
ATOM   4078 1HD2 LEU   253      -9.454   2.951  54.526  1.00  0.00           H
ATOM   4079 2HD2 LEU   253      -8.346   2.509  55.871  1.00  0.00           H
ATOM   4080 3HD2 LEU   253      -7.845   3.675  54.615  1.00  0.00           H
ATOM   4081  N   ASN   254      -3.348   1.082  54.672  1.00 40.86      1SG  N
ATOM   4082  CA  ASN   254      -2.106   0.592  55.224  1.00 40.86      1SG  C
ATOM   4083  C   ASN   254      -1.179   1.752  55.569  1.00 40.86      1SG  C
ATOM   4084  O   ASN   254      -0.589   1.723  56.644  1.00 40.86      1SG  O
ATOM   4085  CB  ASN   254      -1.336  -0.281  54.240  1.00 40.86      1SG  C
ATOM   4086  CG  ASN   254      -2.037  -1.625  54.114  1.00 40.86      1SG  C
ATOM   4087  ND2 ASN   254      -1.877  -2.272  52.958  1.00 40.86      1SG  N
ATOM   4088  OD1 ASN   254      -2.766  -2.037  55.018  1.00 40.86      1SG  O
ATOM   4089  H   ASN   254      -3.602   0.877  53.716  1.00  0.00           H
ATOM   4090  HA  ASN   254      -2.331   0.066  56.152  1.00  0.00           H
ATOM   4091 2HB  ASN   254      -1.280   0.185  53.259  1.00  0.00           H
ATOM   4092  HB3 ASN   254      -0.295  -0.373  54.535  1.00  0.00           H
ATOM   4093 2HD2 ASN   254      -2.282  -3.183  52.793  1.00  0.00           H
ATOM   4094 1HD2 ASN   254      -1.258  -1.915  52.239  1.00  0.00           H
ATOM   4095  N   CYS   255      -1.225   2.792  54.735  1.00 41.24      1SG  N
ATOM   4096  CA  CYS   255      -0.361   3.926  54.967  1.00 41.24      1SG  C
ATOM   4097  C   CYS   255      -0.795   4.591  56.253  1.00 41.24      1SG  C
ATOM   4098  O   CYS   255       0.047   4.893  57.087  1.00 41.24      1SG  O
ATOM   4099  CB  CYS   255      -0.419   4.983  53.863  1.00 41.24      1SG  C
ATOM   4100  SG  CYS   255       0.212   4.332  52.296  1.00 41.24      1SG  S
ATOM   4101  H   CYS   255      -1.782   2.809  53.896  1.00  0.00           H
ATOM   4102  HA  CYS   255       0.667   3.592  55.105  1.00  0.00           H
ATOM   4103 2HB  CYS   255      -1.429   5.362  53.706  1.00  0.00           H
ATOM   4104  HB3 CYS   255       0.186   5.850  54.127  1.00  0.00           H
ATOM   4105  HG  CYS   255      -0.689   3.355  52.169  1.00  0.00           H
ATOM   4106  N   ILE   256      -2.097   4.782  56.486  1.00119.85      1SG  N
ATOM   4107  CA  ILE   256      -2.501   5.463  57.698  1.00119.85      1SG  C
ATOM   4108  C   ILE   256      -2.088   4.669  58.927  1.00119.85      1SG  C
ATOM   4109  O   ILE   256      -1.557   5.253  59.864  1.00119.85      1SG  O
ATOM   4110  CB  ILE   256      -3.997   5.736  57.758  1.00119.85      1SG  C
ATOM   4111  CG1 ILE   256      -4.307   6.746  58.878  1.00119.85      1SG  C
ATOM   4112  CG2 ILE   256      -4.839   4.459  57.907  1.00119.85      1SG  C
ATOM   4113  CD1 ILE   256      -3.716   8.137  58.622  1.00119.85      1SG  C
ATOM   4114  H   ILE   256      -2.789   4.452  55.824  1.00  0.00           H
ATOM   4115  HA  ILE   256      -1.961   6.409  57.695  1.00  0.00           H
ATOM   4116  HB  ILE   256      -4.300   6.198  56.817  1.00  0.00           H
ATOM   4117 2HG1 ILE   256      -5.384   6.854  58.956  1.00  0.00           H
ATOM   4118 HG13 ILE   256      -3.980   6.375  59.850  1.00  0.00           H
ATOM   4119 1HG2 ILE   256      -5.819   4.725  58.232  1.00  0.00           H
ATOM   4120 2HG2 ILE   256      -4.998   4.062  56.923  1.00  0.00           H
ATOM   4121 3HG2 ILE   256      -4.573   3.678  58.627  1.00  0.00           H
ATOM   4122 1HD1 ILE   256      -4.127   8.852  59.332  1.00  0.00           H
ATOM   4123 2HD1 ILE   256      -2.633   8.164  58.743  1.00  0.00           H
ATOM   4124 3HD1 ILE   256      -3.956   8.487  57.618  1.00  0.00           H
ATOM   4125  N   THR   257      -2.258   3.341  58.895  1.00 42.25      1SG  N
ATOM   4126  CA  THR   257      -1.978   2.525  60.047  1.00 42.25      1SG  C
ATOM   4127  C   THR   257      -0.473   2.555  60.258  1.00 42.25      1SG  C
ATOM   4128  O   THR   257      -0.044   2.761  61.389  1.00 42.25      1SG  O
ATOM   4129  CB  THR   257      -2.336   1.063  59.833  1.00 42.25      1SG  C
ATOM   4130  CG2 THR   257      -1.901   0.319  61.097  1.00 42.25      1SG  C
ATOM   4131  OG1 THR   257      -3.726   0.927  59.623  1.00 42.25      1SG  O
ATOM   4132  H   THR   257      -2.722   2.929  58.083  1.00  0.00           H
ATOM   4133  HA  THR   257      -2.511   2.927  60.906  1.00  0.00           H
ATOM   4134  HB  THR   257      -1.818   0.656  58.966  1.00  0.00           H
ATOM   4135 1HG2 THR   257      -2.306  -0.694  61.076  1.00  0.00           H
ATOM   4136 2HG2 THR   257      -0.823   0.188  61.200  1.00  0.00           H
ATOM   4137 3HG2 THR   257      -2.277   0.789  62.007  1.00  0.00           H
ATOM   4138  HG1 THR   257      -3.930   1.319  58.780  1.00  0.00           H
ATOM   4139  N   LEU   258       0.267   2.541  59.150  1.00103.92      1SG  N
ATOM   4140  CA  LEU   258       1.700   2.572  59.324  1.00103.92      1SG  C
ATOM   4141  C   LEU   258       2.095   3.898  59.942  1.00103.92      1SG  C
ATOM   4142  O   LEU   258       2.789   3.895  60.957  1.00103.92      1SG  O
ATOM   4143  CB  LEU   258       2.456   2.419  58.003  1.00103.92      1SG  C
ATOM   4144  CG  LEU   258       3.987   2.439  58.080  1.00103.92      1SG  C
ATOM   4145  CD1 LEU   258       4.565   3.829  58.360  1.00103.92      1SG  C
ATOM   4146  CD2 LEU   258       4.503   1.380  59.058  1.00103.92      1SG  C
ATOM   4147  H   LEU   258      -0.102   2.429  58.218  1.00  0.00           H
ATOM   4148  HA  LEU   258       1.938   1.778  60.029  1.00  0.00           H
ATOM   4149 2HB  LEU   258       2.065   1.560  57.460  1.00  0.00           H
ATOM   4150  HB3 LEU   258       2.161   3.224  57.329  1.00  0.00           H
ATOM   4151  HG  LEU   258       4.353   2.161  57.091  1.00  0.00           H
ATOM   4152 1HD1 LEU   258       5.567   3.906  57.937  1.00  0.00           H
ATOM   4153 2HD1 LEU   258       3.993   4.626  57.884  1.00  0.00           H
ATOM   4154 3HD1 LEU   258       4.696   4.064  59.416  1.00  0.00           H
ATOM   4155 1HD2 LEU   258       5.445   1.708  59.496  1.00  0.00           H
ATOM   4156 2HD2 LEU   258       3.869   1.119  59.903  1.00  0.00           H
ATOM   4157 3HD2 LEU   258       4.785   0.475  58.519  1.00  0.00           H
ATOM   4158  N   PHE   259       1.642   5.020  59.370  1.00132.18      1SG  N
ATOM   4159  CA  PHE   259       2.044   6.329  59.849  1.00132.18      1SG  C
ATOM   4160  C   PHE   259       1.496   6.630  61.245  1.00132.18      1SG  C
ATOM   4161  O   PHE   259       2.258   7.130  62.065  1.00132.18      1SG  O
ATOM   4162  CB  PHE   259       1.723   7.436  58.839  1.00132.18      1SG  C
ATOM   4163  CG  PHE   259       2.663   7.289  57.672  1.00132.18      1SG  C
ATOM   4164  CD1 PHE   259       3.942   7.847  57.721  1.00132.18      1SG  C
ATOM   4165  CD2 PHE   259       2.294   6.576  56.533  1.00132.18      1SG  C
ATOM   4166  CE1 PHE   259       4.824   7.664  56.649  1.00132.18      1SG  C
ATOM   4167  CE2 PHE   259       3.181   6.317  55.497  1.00132.18      1SG  C
ATOM   4168  CZ  PHE   259       4.452   6.887  55.545  1.00132.18      1SG  C
ATOM   4169  H   PHE   259       1.046   4.959  58.542  1.00  0.00           H
ATOM   4170  HA  PHE   259       3.131   6.295  59.959  1.00  0.00           H
ATOM   4171 2HB  PHE   259       0.685   7.404  58.508  1.00  0.00           H
ATOM   4172  HB3 PHE   259       1.887   8.422  59.281  1.00  0.00           H
ATOM   4173  HD1 PHE   259       4.240   8.436  58.569  1.00  0.00           H
ATOM   4174  HD2 PHE   259       1.278   6.426  56.307  1.00  0.00           H
ATOM   4175  HE1 PHE   259       5.793   8.123  56.675  1.00  0.00           H
ATOM   4176  HE2 PHE   259       2.849   5.770  54.633  1.00  0.00           H
ATOM   4177  HZ  PHE   259       5.121   6.760  54.714  1.00  0.00           H
ATOM   4178  N   CYS   260       0.291   6.200  61.634  1.00109.73      1SG  N
ATOM   4179  CA  CYS   260      -0.173   6.278  63.023  1.00109.73      1SG  C
ATOM   4180  C   CYS   260      -0.877   4.997  63.506  1.00109.73      1SG  C
ATOM   4181  O   CYS   260      -2.066   4.823  63.239  1.00109.73      1SG  O
ATOM   4182  CB  CYS   260      -0.902   7.609  63.308  1.00109.73      1SG  C
ATOM   4183  SG  CYS   260      -2.307   8.122  62.265  1.00109.73      1SG  S
ATOM   4184  H   CYS   260      -0.326   5.747  60.958  1.00  0.00           H
ATOM   4185  HA  CYS   260       0.691   6.361  63.678  1.00  0.00           H
ATOM   4186 2HB  CYS   260      -1.234   7.621  64.347  1.00  0.00           H
ATOM   4187  HB3 CYS   260      -0.170   8.414  63.240  1.00  0.00           H
ATOM   4188  N   PRO   261      -0.198   4.098  64.264  1.00141.18      1SG  N
ATOM   4189  CA  PRO   261      -0.856   3.050  65.067  1.00141.18      1SG  C
ATOM   4190  C   PRO   261      -1.919   3.665  66.000  1.00141.18      1SG  C
ATOM   4191  O   PRO   261      -1.667   4.705  66.611  1.00141.18      1SG  O
ATOM   4192  CB  PRO   261       0.271   2.398  65.886  1.00141.18      1SG  C
ATOM   4193  CG  PRO   261       1.543   2.689  65.107  1.00141.18      1SG  C
ATOM   4194  CD  PRO   261       1.260   3.991  64.359  1.00141.18      1SG  C
ATOM   4195  HA  PRO   261      -1.303   2.325  64.384  1.00  0.00           H
ATOM   4196 2HB  PRO   261       0.354   2.850  66.877  1.00  0.00           H
ATOM   4197  HB3 PRO   261       0.109   1.329  66.032  1.00  0.00           H
ATOM   4198 2HG  PRO   261       2.429   2.747  65.741  1.00  0.00           H
ATOM   4199  HG3 PRO   261       1.710   1.890  64.383  1.00  0.00           H
ATOM   4200  HD3 PRO   261       1.734   4.002  63.376  1.00  0.00           H
ATOM   4201 2HD  PRO   261       1.653   4.830  64.936  1.00  0.00           H
ATOM   4202  N   SER   262      -3.116   3.072  66.035  1.00 77.95      1SG  N
ATOM   4203  CA  SER   262      -4.324   3.546  66.721  1.00 77.95      1SG  C
ATOM   4204  C   SER   262      -5.176   4.512  65.868  1.00 77.95      1SG  C
ATOM   4205  O   SER   262      -6.287   4.863  66.265  1.00 77.95      1SG  O
ATOM   4206  CB  SER   262      -4.111   3.971  68.197  1.00 77.95      1SG  C
ATOM   4207  OG  SER   262      -3.620   2.882  68.970  1.00 77.95      1SG  O
ATOM   4208  H   SER   262      -3.225   2.207  65.517  1.00  0.00           H
ATOM   4209  HA  SER   262      -4.953   2.655  66.768  1.00  0.00           H
ATOM   4210 2HB  SER   262      -3.455   4.835  68.293  1.00  0.00           H
ATOM   4211  HB3 SER   262      -5.065   4.281  68.628  1.00  0.00           H
ATOM   4212  HG  SER   262      -3.508   3.188  69.865  1.00  0.00           H
ATOM   4213  N   CYS   263      -4.726   4.853  64.648  1.00 82.63      1SG  N
ATOM   4214  CA  CYS   263      -5.560   5.390  63.560  1.00 82.63      1SG  C
ATOM   4215  C   CYS   263      -6.130   4.224  62.717  1.00 82.63      1SG  C
ATOM   4216  O   CYS   263      -6.598   4.428  61.596  1.00 82.63      1SG  O
ATOM   4217  CB  CYS   263      -4.724   6.291  62.627  1.00 82.63      1SG  C
ATOM   4218  SG  CYS   263      -3.958   7.743  63.405  1.00 82.63      1SG  S
ATOM   4219  H   CYS   263      -3.783   4.581  64.390  1.00  0.00           H
ATOM   4220  HA  CYS   263      -6.394   5.969  63.959  1.00  0.00           H
ATOM   4221 2HB  CYS   263      -3.970   5.710  62.101  1.00  0.00           H
ATOM   4222  HB3 CYS   263      -5.367   6.687  61.840  1.00  0.00           H
ATOM   4223  N   HIE   264      -6.110   3.002  63.273  1.00 84.65      1SG  N
ATOM   4224  CA  HIE   264      -6.751   1.786  62.785  1.00 84.65      1SG  C
ATOM   4225  C   HIE   264      -8.257   2.031  62.624  1.00 84.65      1SG  C
ATOM   4226  O   HIE   264      -8.919   2.467  63.570  1.00 84.65      1SG  O
ATOM   4227  CB  HIE   264      -6.531   0.639  63.799  1.00 84.65      1SG  C
ATOM   4228  CG  HIE   264      -5.231  -0.111  63.711  1.00 84.65      1SG  C
ATOM   4229  CD2 HIE   264      -4.963  -1.264  63.011  1.00 84.65      1SG  C
ATOM   4230  ND1 HIE   264      -4.077   0.269  64.415  1.00 84.65      1SG  N
ATOM   4231  CE1 HIE   264      -3.184  -0.678  64.131  1.00 84.65      1SG  C
ATOM   4232  NE2 HIE   264      -3.654  -1.608  63.298  1.00 84.65      1SG  N
ATOM   4233  H   HIE   264      -5.708   2.954  64.195  1.00  0.00           H
ATOM   4234  HA  HIE   264      -6.318   1.516  61.819  1.00  0.00           H
ATOM   4235 2HB  HIE   264      -6.679   0.985  64.823  1.00  0.00           H
ATOM   4236  HB3 HIE   264      -7.302  -0.118  63.643  1.00  0.00           H
ATOM   4237  HD2 HIE   264      -5.578  -1.866  62.355  1.00  0.00           H
ATOM   4238  HE1 HIE   264      -2.172  -0.686  64.513  1.00  0.00           H
ATOM   4239  HE2 HIE   264      -3.148  -2.415  62.896  1.00  0.00           H
ATOM   4240  N   LYS   265      -8.796   1.748  61.438  1.00106.78      1SG  N
ATOM   4241  CA  LYS   265     -10.222   1.860  61.148  1.00106.78      1SG  C
ATOM   4242  C   LYS   265     -10.961   0.659  61.784  1.00106.78      1SG  C
ATOM   4243  O   LYS   265     -10.366  -0.422  61.858  1.00106.78      1SG  O
ATOM   4244  CB  LYS   265     -10.427   1.813  59.617  1.00106.78      1SG  C
ATOM   4245  CG  LYS   265      -9.670   2.892  58.813  1.00106.78      1SG  C
ATOM   4246  CD  LYS   265     -10.133   4.330  59.104  1.00106.78      1SG  C
ATOM   4247  CE  LYS   265      -9.418   5.370  58.219  1.00106.78      1SG  C
ATOM   4248  NZ  LYS   265      -9.874   6.743  58.494  1.00106.78      1SG  N1+
ATOM   4249  H   LYS   265      -8.201   1.358  60.722  1.00  0.00           H
ATOM   4250  HA  LYS   265     -10.584   2.809  61.542  1.00  0.00           H
ATOM   4251 2HB  LYS   265     -10.136   0.831  59.237  1.00  0.00           H
ATOM   4252  HB3 LYS   265     -11.493   1.903  59.405  1.00  0.00           H
ATOM   4253 2HG  LYS   265      -8.596   2.807  58.980  1.00  0.00           H
ATOM   4254  HG3 LYS   265      -9.819   2.686  57.753  1.00  0.00           H
ATOM   4255 2HD  LYS   265     -11.211   4.398  58.952  1.00  0.00           H
ATOM   4256  HD3 LYS   265      -9.949   4.568  60.152  1.00  0.00           H
ATOM   4257 2HE  LYS   265      -8.340   5.318  58.378  1.00  0.00           H
ATOM   4258  HE3 LYS   265      -9.590   5.146  57.165  1.00  0.00           H
ATOM   4259 1HZ  LYS   265      -9.390   7.392  57.899  1.00  0.00           H
ATOM   4260 2HZ  LYS   265     -10.859   6.838  58.317  1.00  0.00           H
ATOM   4261 3HZ  LYS   265      -9.691   7.000  59.448  1.00  0.00           H
ATOM   4262  N   PRO   266     -12.234   0.814  62.229  1.00143.51      1SG  N
ATOM   4263  CA  PRO   266     -13.101  -0.292  62.678  1.00143.51      1SG  C
ATOM   4264  C   PRO   266     -13.128  -1.472  61.688  1.00143.51      1SG  C
ATOM   4265  O   PRO   266     -13.096  -1.250  60.476  1.00143.51      1SG  O
ATOM   4266  CB  PRO   266     -14.500   0.329  62.821  1.00143.51      1SG  C
ATOM   4267  CG  PRO   266     -14.250   1.807  63.061  1.00143.51      1SG  C
ATOM   4268  CD  PRO   266     -12.924   2.100  62.357  1.00143.51      1SG  C
ATOM   4269  HA  PRO   266     -12.735  -0.627  63.650  1.00  0.00           H
ATOM   4270 2HB  PRO   266     -15.073   0.222  61.900  1.00  0.00           H
ATOM   4271  HB3 PRO   266     -15.081  -0.132  63.621  1.00  0.00           H
ATOM   4272 2HG  PRO   266     -15.066   2.440  62.709  1.00  0.00           H
ATOM   4273  HG3 PRO   266     -14.138   1.983  64.132  1.00  0.00           H
ATOM   4274  HD3 PRO   266     -12.343   2.824  62.930  1.00  0.00           H
ATOM   4275 2HD  PRO   266     -13.105   2.514  61.364  1.00  0.00           H
ATOM   4276  N   SER   267     -13.186  -2.709  62.197  1.00 24.46      1SG  N
ATOM   4277  CA  SER   267     -12.974  -3.972  61.480  1.00 24.46      1SG  C
ATOM   4278  C   SER   267     -13.817  -4.153  60.201  1.00 24.46      1SG  C
ATOM   4279  O   SER   267     -13.406  -4.804  59.265  1.00 24.46      1SG  O
ATOM   4280  CB  SER   267     -13.217  -5.126  62.472  1.00 24.46      1SG  C
ATOM   4281  OG  SER   267     -12.432  -4.945  63.645  1.00 24.46      1SG  O
ATOM   4282  H   SER   267     -13.191  -2.811  63.203  1.00  0.00           H
ATOM   4283  HA  SER   267     -11.927  -3.994  61.174  1.00  0.00           H
ATOM   4284 2HB  SER   267     -14.271  -5.186  62.748  1.00  0.00           H
ATOM   4285  HB3 SER   267     -12.958  -6.080  62.007  1.00  0.00           H
ATOM   4286  HG  SER   267     -12.571  -5.699  64.210  1.00  0.00           H
ATOM   4287  N   ILE   268     -14.982  -3.529  60.114  1.00 30.92      1SG  N
ATOM   4288  CA  ILE   268     -15.892  -3.496  58.976  1.00 30.92      1SG  C
ATOM   4289  C   ILE   268     -15.230  -2.843  57.777  1.00 30.92      1SG  C
ATOM   4290  O   ILE   268     -15.362  -3.340  56.670  1.00 30.92      1SG  O
ATOM   4291  CB  ILE   268     -17.152  -2.707  59.344  1.00 30.92      1SG  C
ATOM   4292  CG1 ILE   268     -18.228  -2.871  58.247  1.00 30.92      1SG  C
ATOM   4293  CG2 ILE   268     -16.814  -1.229  59.653  1.00 30.92      1SG  C
ATOM   4294  CD1 ILE   268     -19.602  -2.359  58.669  1.00 30.92      1SG  C
ATOM   4295  H   ILE   268     -15.225  -3.044  60.951  1.00  0.00           H
ATOM   4296  HA  ILE   268     -16.170  -4.516  58.716  1.00  0.00           H
ATOM   4297  HB  ILE   268     -17.543  -3.154  60.256  1.00  0.00           H
ATOM   4298 2HG1 ILE   268     -17.931  -2.364  57.329  1.00  0.00           H
ATOM   4299 HG13 ILE   268     -18.321  -3.927  57.983  1.00  0.00           H
ATOM   4300 1HG2 ILE   268     -17.613  -0.766  60.209  1.00  0.00           H
ATOM   4301 2HG2 ILE   268     -15.910  -1.128  60.259  1.00  0.00           H
ATOM   4302 3HG2 ILE   268     -16.675  -0.635  58.746  1.00  0.00           H
ATOM   4303 1HD1 ILE   268     -20.333  -2.533  57.880  1.00  0.00           H
ATOM   4304 2HD1 ILE   268     -19.949  -2.869  59.567  1.00  0.00           H
ATOM   4305 3HD1 ILE   268     -19.579  -1.289  58.871  1.00  0.00           H
ATOM   4306  N   LEU   269     -14.492  -1.752  58.005  1.00 99.56      1SG  N
ATOM   4307  CA  LEU   269     -13.868  -0.974  56.966  1.00 99.56      1SG  C
ATOM   4308  C   LEU   269     -12.785  -1.836  56.345  1.00 99.56      1SG  C
ATOM   4309  O   LEU   269     -12.661  -1.825  55.123  1.00 99.56      1SG  O
ATOM   4310  CB  LEU   269     -13.174   0.266  57.536  1.00 99.56      1SG  C
ATOM   4311  CG  LEU   269     -12.530   1.217  56.526  1.00 99.56      1SG  C
ATOM   4312  CD1 LEU   269     -11.315   0.590  55.859  1.00 99.56      1SG  C
ATOM   4313  CD2 LEU   269     -13.546   1.741  55.513  1.00 99.56      1SG  C
ATOM   4314  H   LEU   269     -14.374  -1.431  58.961  1.00  0.00           H
ATOM   4315  HA  LEU   269     -14.593  -0.697  56.207  1.00  0.00           H
ATOM   4316 2HB  LEU   269     -13.917   0.831  58.100  1.00  0.00           H
ATOM   4317  HB3 LEU   269     -12.417   0.003  58.273  1.00  0.00           H
ATOM   4318  HG  LEU   269     -12.162   2.071  57.092  1.00  0.00           H
ATOM   4319 1HD1 LEU   269     -10.644   1.430  55.682  1.00  0.00           H
ATOM   4320 2HD1 LEU   269     -10.768  -0.109  56.493  1.00  0.00           H
ATOM   4321 3HD1 LEU   269     -11.538   0.154  54.885  1.00  0.00           H
ATOM   4322 1HD2 LEU   269     -13.113   2.526  54.893  1.00  0.00           H
ATOM   4323 2HD2 LEU   269     -13.900   0.960  54.840  1.00  0.00           H
ATOM   4324 3HD2 LEU   269     -14.413   2.165  56.020  1.00  0.00           H
ATOM   4325  N   THR   270     -12.055  -2.619  57.152  1.00108.90      1SG  N
ATOM   4326  CA  THR   270     -10.983  -3.435  56.617  1.00108.90      1SG  C
ATOM   4327  C   THR   270     -11.528  -4.473  55.657  1.00108.90      1SG  C
ATOM   4328  O   THR   270     -11.006  -4.596  54.555  1.00108.90      1SG  O
ATOM   4329  CB  THR   270     -10.193  -4.150  57.707  1.00108.90      1SG  C
ATOM   4330  CG2 THR   270      -9.660  -3.157  58.732  1.00108.90      1SG  C
ATOM   4331  OG1 THR   270     -10.970  -5.138  58.345  1.00108.90      1SG  O
ATOM   4332  H   THR   270     -12.237  -2.638  58.149  1.00  0.00           H
ATOM   4333  HA  THR   270     -10.309  -2.765  56.082  1.00  0.00           H
ATOM   4334  HB  THR   270      -9.361  -4.664  57.220  1.00  0.00           H
ATOM   4335 1HG2 THR   270      -8.770  -3.557  59.202  1.00  0.00           H
ATOM   4336 2HG2 THR   270      -9.390  -2.209  58.262  1.00  0.00           H
ATOM   4337 3HG2 THR   270     -10.381  -2.957  59.521  1.00  0.00           H
ATOM   4338  HG1 THR   270     -10.460  -5.615  58.976  1.00  0.00           H
ATOM   4339  N   TYR   271     -12.615  -5.158  56.045  1.00 74.88      1SG  N
ATOM   4340  CA  TYR   271     -13.200  -6.209  55.234  1.00 74.88      1SG  C
ATOM   4341  C   TYR   271     -13.760  -5.641  53.961  1.00 74.88      1SG  C
ATOM   4342  O   TYR   271     -13.732  -6.313  52.933  1.00 74.88      1SG  O
ATOM   4343  CB  TYR   271     -14.383  -6.905  55.904  1.00 74.88      1SG  C
ATOM   4344  CG  TYR   271     -13.956  -7.783  57.029  1.00 74.88      1SG  C
ATOM   4345  CD1 TYR   271     -13.318  -9.000  56.774  1.00 74.88      1SG  C
ATOM   4346  CD2 TYR   271     -14.218  -7.394  58.340  1.00 74.88      1SG  C
ATOM   4347  CE1 TYR   271     -12.923  -9.812  57.842  1.00 74.88      1SG  C
ATOM   4348  CE2 TYR   271     -13.805  -8.195  59.406  1.00 74.88      1SG  C
ATOM   4349  CZ  TYR   271     -13.154  -9.406  59.163  1.00 74.88      1SG  C
ATOM   4350  OH  TYR   271     -12.779 -10.187  60.218  1.00 74.88      1SG  O
ATOM   4351  H   TYR   271     -12.969  -5.001  56.985  1.00  0.00           H
ATOM   4352  HA  TYR   271     -12.425  -6.929  54.993  1.00  0.00           H
ATOM   4353 2HB  TYR   271     -15.125  -6.182  56.246  1.00  0.00           H
ATOM   4354  HB3 TYR   271     -14.899  -7.551  55.188  1.00  0.00           H
ATOM   4355  HD1 TYR   271     -13.140  -9.321  55.762  1.00  0.00           H
ATOM   4356  HD2 TYR   271     -14.785  -6.503  58.523  1.00  0.00           H
ATOM   4357  HE1 TYR   271     -12.451 -10.750  57.628  1.00  0.00           H
ATOM   4358  HE2 TYR   271     -14.042  -7.922  60.415  1.00  0.00           H
ATOM   4359  HH  TYR   271     -12.369 -11.000  59.947  1.00  0.00           H
ATOM   4360  N   ILE   272     -14.278  -4.410  54.024  1.00 28.83      1SG  N
ATOM   4361  CA  ILE   272     -14.871  -3.776  52.877  1.00 28.83      1SG  C
ATOM   4362  C   ILE   272     -13.798  -3.502  51.837  1.00 28.83      1SG  C
ATOM   4363  O   ILE   272     -14.022  -3.800  50.667  1.00 28.83      1SG  O
ATOM   4364  CB  ILE   272     -15.463  -2.419  53.216  1.00 28.83      1SG  C
ATOM   4365  CG1 ILE   272     -16.595  -2.587  54.225  1.00 28.83      1SG  C
ATOM   4366  CG2 ILE   272     -15.918  -1.804  51.893  1.00 28.83      1SG  C
ATOM   4367  CD1 ILE   272     -17.059  -1.272  54.847  1.00 28.83      1SG  C
ATOM   4368  H   ILE   272     -14.281  -3.920  54.917  1.00  0.00           H
ATOM   4369  HA  ILE   272     -15.636  -4.441  52.484  1.00  0.00           H
ATOM   4370  HB  ILE   272     -14.703  -1.783  53.664  1.00  0.00           H
ATOM   4371 2HG1 ILE   272     -17.444  -2.879  53.613  1.00  0.00           H
ATOM   4372 HG13 ILE   272     -16.648  -3.506  54.807  1.00  0.00           H
ATOM   4373 1HG2 ILE   272     -16.591  -0.966  52.078  1.00  0.00           H
ATOM   4374 2HG2 ILE   272     -15.104  -1.375  51.308  1.00  0.00           H
ATOM   4375 3HG2 ILE   272     -16.473  -2.503  51.269  1.00  0.00           H
ATOM   4376 1HD1 ILE   272     -18.131  -1.305  55.038  1.00  0.00           H
ATOM   4377 2HD1 ILE   272     -16.595  -1.064  55.810  1.00  0.00           H
ATOM   4378 3HD1 ILE   272     -16.864  -0.415  54.204  1.00  0.00           H
ATOM   4379  N   ALA   273     -12.619  -3.068  52.282  1.00 30.27      1SG  N
ATOM   4380  CA  ALA   273     -11.541  -2.789  51.362  1.00 30.27      1SG  C
ATOM   4381  C   ALA   273     -11.090  -4.082  50.712  1.00 30.27      1SG  C
ATOM   4382  O   ALA   273     -10.728  -4.101  49.535  1.00 30.27      1SG  O
ATOM   4383  CB  ALA   273     -10.316  -2.172  52.035  1.00 30.27      1SG  C
ATOM   4384  H   ALA   273     -12.456  -2.895  53.264  1.00  0.00           H
ATOM   4385  HA  ALA   273     -11.911  -2.121  50.586  1.00  0.00           H
ATOM   4386 1HB  ALA   273      -9.525  -1.958  51.317  1.00  0.00           H
ATOM   4387 2HB  ALA   273     -10.600  -1.227  52.495  1.00  0.00           H
ATOM   4388 3HB  ALA   273      -9.906  -2.805  52.821  1.00  0.00           H
ATOM   4389  N   ILE   274     -11.054  -5.173  51.480  1.00 37.87      1SG  N
ATOM   4390  CA  ILE   274     -10.604  -6.462  51.019  1.00 37.87      1SG  C
ATOM   4391  C   ILE   274     -11.553  -6.990  49.961  1.00 37.87      1SG  C
ATOM   4392  O   ILE   274     -11.107  -7.533  48.949  1.00 37.87      1SG  O
ATOM   4393  CB  ILE   274     -10.565  -7.504  52.128  1.00 37.87      1SG  C
ATOM   4394  CG1 ILE   274      -9.574  -7.072  53.207  1.00 37.87      1SG  C
ATOM   4395  CG2 ILE   274     -10.243  -8.857  51.493  1.00 37.87      1SG  C
ATOM   4396  CD1 ILE   274      -9.701  -7.860  54.508  1.00 37.87      1SG  C
ATOM   4397  H   ILE   274     -11.334  -5.091  52.454  1.00  0.00           H
ATOM   4398  HA  ILE   274      -9.613  -6.352  50.583  1.00  0.00           H
ATOM   4399  HB  ILE   274     -11.547  -7.563  52.591  1.00  0.00           H
ATOM   4400 2HG1 ILE   274      -8.557  -7.178  52.832  1.00  0.00           H
ATOM   4401 HG13 ILE   274      -9.591  -6.003  53.397  1.00  0.00           H
ATOM   4402 1HG2 ILE   274      -9.945  -9.555  52.274  1.00  0.00           H
ATOM   4403 2HG2 ILE   274     -11.101  -9.323  51.011  1.00  0.00           H
ATOM   4404 3HG2 ILE   274      -9.412  -8.798  50.791  1.00  0.00           H
ATOM   4405 1HD1 ILE   274      -9.300  -7.300  55.352  1.00  0.00           H
ATOM   4406 2HD1 ILE   274     -10.726  -8.135  54.739  1.00  0.00           H
ATOM   4407 3HD1 ILE   274      -9.152  -8.796  54.429  1.00  0.00           H
ATOM   4408  N   PHE   275     -12.858  -6.892  50.210  1.00 91.99      1SG  N
ATOM   4409  CA  PHE   275     -13.865  -7.378  49.296  1.00 91.99      1SG  C
ATOM   4410  C   PHE   275     -13.742  -6.625  47.985  1.00 91.99      1SG  C
ATOM   4411  O   PHE   275     -13.795  -7.245  46.924  1.00 91.99      1SG  O
ATOM   4412  CB  PHE   275     -15.282  -7.154  49.815  1.00 91.99      1SG  C
ATOM   4413  CG  PHE   275     -16.188  -7.348  48.633  1.00 91.99      1SG  C
ATOM   4414  CD1 PHE   275     -16.462  -8.623  48.148  1.00 91.99      1SG  C
ATOM   4415  CD2 PHE   275     -16.770  -6.237  48.029  1.00 91.99      1SG  C
ATOM   4416  CE1 PHE   275     -17.306  -8.765  47.051  1.00 91.99      1SG  C
ATOM   4417  CE2 PHE   275     -17.619  -6.388  46.935  1.00 91.99      1SG  C
ATOM   4418  CZ  PHE   275     -17.892  -7.661  46.440  1.00 91.99      1SG  C
ATOM   4419  H   PHE   275     -13.183  -6.476  51.084  1.00  0.00           H
ATOM   4420  HA  PHE   275     -13.688  -8.436  49.110  1.00  0.00           H
ATOM   4421 2HB  PHE   275     -15.538  -7.875  50.590  1.00  0.00           H
ATOM   4422  HB3 PHE   275     -15.423  -6.157  50.227  1.00  0.00           H
ATOM   4423  HD1 PHE   275     -16.048  -9.492  48.625  1.00  0.00           H
ATOM   4424  HD2 PHE   275     -16.573  -5.245  48.401  1.00  0.00           H
ATOM   4425  HE1 PHE   275     -17.619  -9.752  46.777  1.00  0.00           H
ATOM   4426  HE2 PHE   275     -18.069  -5.523  46.477  1.00  0.00           H
ATOM   4427  HZ  PHE   275     -18.567  -7.790  45.613  1.00  0.00           H
ATOM   4428  N   LEU   276     -13.509  -5.318  48.082  1.00101.32      1SG  N
ATOM   4429  CA  LEU   276     -13.483  -4.441  46.930  1.00101.32      1SG  C
ATOM   4430  C   LEU   276     -12.339  -4.862  46.024  1.00101.32      1SG  C
ATOM   4431  O   LEU   276     -12.519  -4.954  44.811  1.00101.32      1SG  O
ATOM   4432  CB  LEU   276     -13.253  -2.986  47.344  1.00101.32      1SG  C
ATOM   4433  CG  LEU   276     -13.436  -1.908  46.270  1.00101.32      1SG  C
ATOM   4434  CD1 LEU   276     -13.174  -0.520  46.858  1.00101.32      1SG  C
ATOM   4435  CD2 LEU   276     -12.608  -2.136  45.005  1.00101.32      1SG  C
ATOM   4436  H   LEU   276     -13.456  -4.876  48.990  1.00  0.00           H
ATOM   4437  HA  LEU   276     -14.426  -4.536  46.393  1.00  0.00           H
ATOM   4438 2HB  LEU   276     -13.946  -2.759  48.155  1.00  0.00           H
ATOM   4439  HB3 LEU   276     -12.263  -2.874  47.788  1.00  0.00           H
ATOM   4440  HG  LEU   276     -14.482  -1.923  45.961  1.00  0.00           H
ATOM   4441 1HD1 LEU   276     -13.382   0.277  46.142  1.00  0.00           H
ATOM   4442 2HD1 LEU   276     -13.799  -0.332  47.732  1.00  0.00           H
ATOM   4443 3HD1 LEU   276     -12.135  -0.413  47.169  1.00  0.00           H
ATOM   4444 1HD2 LEU   276     -12.791  -1.202  44.477  1.00  0.00           H
ATOM   4445 2HD2 LEU   276     -11.598  -2.468  45.230  1.00  0.00           H
ATOM   4446 3HD2 LEU   276     -13.091  -2.821  44.309  1.00  0.00           H
ATOM   4447  N   THR   277     -11.183  -5.200  46.606  1.00111.41      1SG  N
ATOM   4448  CA  THR   277     -10.005  -5.515  45.829  1.00111.41      1SG  C
ATOM   4449  C   THR   277     -10.253  -6.792  45.049  1.00111.41      1SG  C
ATOM   4450  O   THR   277      -9.748  -6.941  43.939  1.00111.41      1SG  O
ATOM   4451  CB  THR   277      -8.790  -5.757  46.715  1.00111.41      1SG  C
ATOM   4452  CG2 THR   277      -8.519  -4.469  47.493  1.00111.41      1SG  C
ATOM   4453  OG1 THR   277      -9.028  -6.863  47.567  1.00111.41      1SG  O
ATOM   4454  H   THR   277     -11.082  -5.086  47.604  1.00  0.00           H
ATOM   4455  HA  THR   277      -9.788  -4.707  45.132  1.00  0.00           H
ATOM   4456  HB  THR   277      -7.937  -5.984  46.077  1.00  0.00           H
ATOM   4457 1HG2 THR   277      -8.201  -4.682  48.514  1.00  0.00           H
ATOM   4458 2HG2 THR   277      -7.690  -3.927  47.039  1.00  0.00           H
ATOM   4459 3HG2 THR   277      -9.339  -3.752  47.542  1.00  0.00           H
ATOM   4460  HG1 THR   277      -9.805  -6.675  48.076  1.00  0.00           H
ATOM   4461  N   HID   278     -10.985  -7.730  45.654  1.00 63.96      1SG  N
ATOM   4462  CA  HID   278     -11.288  -9.002  45.038  1.00 63.96      1SG  C
ATOM   4463  C   HID   278     -12.196  -8.820  43.836  1.00 63.96      1SG  C
ATOM   4464  O   HID   278     -12.120  -9.598  42.889  1.00 63.96      1SG  O
ATOM   4465  CB  HID   278     -11.971  -9.954  46.017  1.00 63.96      1SG  C
ATOM   4466  CG  HID   278     -11.020 -10.416  47.084  1.00 63.96      1SG  C
ATOM   4467  CD2 HID   278      -9.653 -10.472  47.056  1.00 63.96      1SG  C
ATOM   4468  ND1 HID   278     -11.395 -10.913  48.316  1.00 63.96      1SG  N
ATOM   4469  CE1 HID   278     -10.269 -11.229  48.975  1.00 63.96      1SG  C
ATOM   4470  NE2 HID   278      -9.174 -10.992  48.255  1.00 63.96      1SG  N
ATOM   4471  H   HID   278     -11.371  -7.535  46.566  1.00  0.00           H
ATOM   4472  HA  HID   278     -10.362  -9.435  44.662  1.00  0.00           H
ATOM   4473 2HB  HID   278     -12.912  -9.587  46.424  1.00  0.00           H
ATOM   4474  HB3 HID   278     -12.070 -10.855  45.416  1.00  0.00           H
ATOM   4475  HD2 HID   278      -8.963 -10.189  46.277  1.00  0.00           H
ATOM   4476  HE1 HID   278     -10.210 -11.613  49.982  1.00  0.00           H
ATOM   4477  HD1 HID   278     -12.346 -10.995  48.651  1.00  0.00           H
ATOM   4478  N   GLY   279     -13.062  -7.806  43.885  1.00 37.56      1SG  N
ATOM   4479  CA  GLY   279     -14.035  -7.542  42.848  1.00 37.56      1SG  C
ATOM   4480  C   GLY   279     -13.306  -7.248  41.549  1.00 37.56      1SG  C
ATOM   4481  O   GLY   279     -13.849  -7.466  40.469  1.00 37.56      1SG  O
ATOM   4482  H   GLY   279     -13.072  -7.200  44.693  1.00  0.00           H
ATOM   4483 2HA  GLY   279     -14.698  -8.396  42.721  1.00  0.00           H
ATOM   4484  HA3 GLY   279     -14.635  -6.677  43.125  1.00  0.00           H
ATOM   4485  N   ASN   280     -12.082  -6.728  41.660  1.00140.93      1SG  N
ATOM   4486  CA  ASN   280     -11.309  -6.303  40.514  1.00140.93      1SG  C
ATOM   4487  C   ASN   280     -11.129  -7.478  39.569  1.00140.93      1SG  C
ATOM   4488  O   ASN   280     -10.928  -7.271  38.375  1.00140.93      1SG  O
ATOM   4489  CB  ASN   280      -9.914  -5.810  40.895  1.00  0.00           C
ATOM   4490  CG  ASN   280      -9.120  -5.105  39.805  1.00  0.00           C
ATOM   4491  OD1 ASN   280      -8.310  -5.718  39.103  1.00  0.00           O
ATOM   4492  ND2 ASN   280      -9.293  -3.798  39.666  1.00  0.00           N
ATOM   4493  H   ASN   280     -11.677  -6.586  42.573  1.00  0.00           H
ATOM   4494  HA  ASN   280     -11.860  -5.514  40.004  1.00  0.00           H
ATOM   4495 2HB  ASN   280     -10.014  -5.170  41.771  1.00  0.00           H
ATOM   4496  HB3 ASN   280      -9.293  -6.638  41.233  1.00  0.00           H
ATOM   4497 2HD2 ASN   280      -8.778  -3.359  38.920  1.00  0.00           H
ATOM   4498 1HD2 ASN   280      -9.909  -3.306  40.292  1.00  0.00           H
ATOM   4499  N   SER   281     -11.120  -8.704  40.098  1.00 75.01      1SG  N
ATOM   4500  CA  SER   281     -10.912  -9.884  39.285  1.00 75.01      1SG  C
ATOM   4501  C   SER   281     -12.136 -10.228  38.450  1.00 75.01      1SG  C
ATOM   4502  O   SER   281     -12.051 -11.142  37.633  1.00 75.01      1SG  O
ATOM   4503  CB  SER   281     -10.552 -11.115  40.120  1.00 75.01      1SG  C
ATOM   4504  OG  SER   281      -9.312 -10.911  40.765  1.00 75.01      1SG  O
ATOM   4505  H   SER   281     -11.252  -8.834  41.091  1.00  0.00           H
ATOM   4506  HA  SER   281     -10.098  -9.685  38.588  1.00  0.00           H
ATOM   4507 2HB  SER   281     -11.316 -11.320  40.871  1.00  0.00           H
ATOM   4508  HB3 SER   281     -10.463 -12.015  39.512  1.00  0.00           H
ATOM   4509  HG  SER   281      -8.651 -10.774  40.103  1.00  0.00           H
ATOM   4510  N   ALA   282     -13.308  -9.675  38.778  1.00 81.52      1SG  N
ATOM   4511  CA  ALA   282     -14.551  -9.872  38.059  1.00 81.52      1SG  C
ATOM   4512  C   ALA   282     -14.753  -8.997  36.832  1.00 81.52      1SG  C
ATOM   4513  O   ALA   282     -15.294  -9.446  35.823  1.00 81.52      1SG  O
ATOM   4514  CB  ALA   282     -15.783  -9.662  38.943  1.00 81.52      1SG  C
ATOM   4515  H   ALA   282     -13.326  -9.000  39.530  1.00  0.00           H
ATOM   4516  HA  ALA   282     -14.582 -10.908  37.720  1.00  0.00           H
ATOM   4517 1HB  ALA   282     -16.700  -9.974  38.441  1.00  0.00           H
ATOM   4518 2HB  ALA   282     -15.699 -10.242  39.863  1.00  0.00           H
ATOM   4519 3HB  ALA   282     -15.910  -8.620  39.238  1.00  0.00           H
ATOM   4520  N   MET   283     -14.347  -7.729  36.937  1.00124.28      1SG  N
ATOM   4521  CA  MET   283     -14.702  -6.640  36.052  1.00124.28      1SG  C
ATOM   4522  C   MET   283     -14.229  -6.795  34.617  1.00124.28      1SG  C
ATOM   4523  O   MET   283     -14.964  -6.449  33.695  1.00124.28      1SG  O
ATOM   4524  CB  MET   283     -14.125  -5.301  36.517  1.00124.28      1SG  C
ATOM   4525  CG  MET   283     -14.607  -4.844  37.896  1.00124.28      1SG  C
ATOM   4526  SD  MET   283     -13.853  -3.298  38.466  1.00124.28      1SG  S
ATOM   4527  CE  MET   283     -14.436  -3.418  40.177  1.00124.28      1SG  C
ATOM   4528  H   MET   283     -13.855  -7.464  37.778  1.00  0.00           H
ATOM   4529  HA  MET   283     -15.790  -6.573  36.034  1.00  0.00           H
ATOM   4530 2HB  MET   283     -13.036  -5.355  36.539  1.00  0.00           H
ATOM   4531  HB3 MET   283     -14.371  -4.514  35.803  1.00  0.00           H
ATOM   4532 2HG  MET   283     -15.692  -4.729  37.896  1.00  0.00           H
ATOM   4533  HG3 MET   283     -14.377  -5.616  38.630  1.00  0.00           H
ATOM   4534 1HE  MET   283     -14.109  -2.550  40.749  1.00  0.00           H
ATOM   4535 2HE  MET   283     -15.525  -3.460  40.209  1.00  0.00           H
ATOM   4536 3HE  MET   283     -14.039  -4.311  40.660  1.00  0.00           H
ATOM   4537  N   ASN   284     -13.016  -7.310  34.410  1.00 64.00      1SG  N
ATOM   4538  CA  ASN   284     -12.402  -7.263  33.101  1.00 64.00      1SG  C
ATOM   4539  C   ASN   284     -13.251  -7.910  32.024  1.00 64.00      1SG  C
ATOM   4540  O   ASN   284     -13.431  -7.323  30.962  1.00 64.00      1SG  O
ATOM   4541  CB  ASN   284     -11.031  -7.937  33.053  1.00 64.00      1SG  C
ATOM   4542  CG  ASN   284     -10.026  -7.098  33.831  1.00 64.00      1SG  C
ATOM   4543  ND2 ASN   284      -8.767  -7.551  33.872  1.00 64.00      1SG  N
ATOM   4544  OD1 ASN   284     -10.379  -6.053  34.374  1.00 64.00      1SG  O
ATOM   4545  H   ASN   284     -12.447  -7.612  35.187  1.00  0.00           H
ATOM   4546  HA  ASN   284     -12.314  -6.214  32.825  1.00  0.00           H
ATOM   4547 2HB  ASN   284     -10.913  -8.884  33.576  1.00  0.00           H
ATOM   4548  HB3 ASN   284     -10.621  -8.009  32.047  1.00  0.00           H
ATOM   4549 2HD2 ASN   284      -8.063  -7.039  34.386  1.00  0.00           H
ATOM   4550 1HD2 ASN   284      -8.518  -8.436  33.452  1.00  0.00           H
ATOM   4551  N   PRO   285     -13.805  -9.100  32.233  1.00 71.93      1SG  N
ATOM   4552  CA  PRO   285     -14.531  -9.731  31.157  1.00 71.93      1SG  C
ATOM   4553  C   PRO   285     -15.722  -8.905  30.717  1.00 71.93      1SG  C
ATOM   4554  O   PRO   285     -16.066  -8.942  29.539  1.00 71.93      1SG  O
ATOM   4555  CB  PRO   285     -14.866 -11.126  31.679  1.00 71.93      1SG  C
ATOM   4556  CG  PRO   285     -13.726 -11.421  32.658  1.00 71.93      1SG  C
ATOM   4557  CD  PRO   285     -13.279 -10.055  33.182  1.00 71.93      1SG  C
ATOM   4558  HA  PRO   285     -13.904 -10.017  30.320  1.00  0.00           H
ATOM   4559 2HB  PRO   285     -15.814 -11.107  32.217  1.00  0.00           H
ATOM   4560  HB3 PRO   285     -14.949 -11.865  30.883  1.00  0.00           H
ATOM   4561 2HG  PRO   285     -14.034 -12.076  33.473  1.00  0.00           H
ATOM   4562  HG3 PRO   285     -12.905 -11.916  32.138  1.00  0.00           H
ATOM   4563  HD3 PRO   285     -12.202 -10.201  33.164  1.00  0.00           H
ATOM   4564 2HD  PRO   285     -13.604  -9.870  34.204  1.00  0.00           H
ATOM   4565  N   ILE   286     -16.328  -8.194  31.669  1.00 31.09      1SG  N
ATOM   4566  CA  ILE   286     -17.502  -7.409  31.367  1.00 31.09      1SG  C
ATOM   4567  C   ILE   286     -17.099  -6.294  30.422  1.00 31.09      1SG  C
ATOM   4568  O   ILE   286     -17.832  -6.004  29.480  1.00 31.09      1SG  O
ATOM   4569  CB  ILE   286     -18.080  -6.748  32.611  1.00 31.09      1SG  C
ATOM   4570  CG1 ILE   286     -18.495  -7.821  33.619  1.00 31.09      1SG  C
ATOM   4571  CG2 ILE   286     -19.219  -5.835  32.156  1.00 31.09      1SG  C
ATOM   4572  CD1 ILE   286     -18.814  -7.250  35.001  1.00 31.09      1SG  C
ATOM   4573  H   ILE   286     -15.983  -8.188  32.617  1.00  0.00           H
ATOM   4574  HA  ILE   286     -18.247  -8.042  30.890  1.00  0.00           H
ATOM   4575  HB  ILE   286     -17.324  -6.116  33.075  1.00  0.00           H
ATOM   4576 2HG1 ILE   286     -19.351  -8.382  33.244  1.00  0.00           H
ATOM   4577 HG13 ILE   286     -17.700  -8.552  33.767  1.00  0.00           H
ATOM   4578 1HG2 ILE   286     -19.808  -5.487  33.004  1.00  0.00           H
ATOM   4579 2HG2 ILE   286     -18.939  -4.940  31.601  1.00  0.00           H
ATOM   4580 3HG2 ILE   286     -19.844  -6.514  31.579  1.00  0.00           H
ATOM   4581 1HD1 ILE   286     -19.021  -8.052  35.710  1.00  0.00           H
ATOM   4582 2HD1 ILE   286     -17.979  -6.670  35.394  1.00  0.00           H
ATOM   4583 3HD1 ILE   286     -19.690  -6.602  34.980  1.00  0.00           H
ATOM   4584  N   VAL   287     -15.947  -5.675  30.688  1.00 85.91      1SG  N
ATOM   4585  CA  VAL   287     -15.531  -4.546  29.887  1.00 85.91      1SG  C
ATOM   4586  C   VAL   287     -15.244  -4.990  28.466  1.00 85.91      1SG  C
ATOM   4587  O   VAL   287     -15.585  -4.277  27.526  1.00 85.91      1SG  O
ATOM   4588  CB  VAL   287     -14.280  -3.838  30.390  1.00 85.91      1SG  C
ATOM   4589  CG1 VAL   287     -13.061  -4.732  30.176  1.00 85.91      1SG  C
ATOM   4590  CG2 VAL   287     -14.195  -2.497  29.660  1.00 85.91      1SG  C
ATOM   4591  H   VAL   287     -15.365  -5.959  31.462  1.00  0.00           H
ATOM   4592  HA  VAL   287     -16.359  -3.840  29.873  1.00  0.00           H
ATOM   4593  HB  VAL   287     -14.416  -3.642  31.453  1.00  0.00           H
ATOM   4594 1HG1 VAL   287     -12.315  -4.099  29.697  1.00  0.00           H
ATOM   4595 2HG1 VAL   287     -12.708  -5.007  31.168  1.00  0.00           H
ATOM   4596 3HG1 VAL   287     -12.904  -5.607  29.551  1.00  0.00           H
ATOM   4597 1HG2 VAL   287     -13.501  -1.842  30.186  1.00  0.00           H
ATOM   4598 2HG2 VAL   287     -13.664  -2.725  28.737  1.00  0.00           H
ATOM   4599 3HG2 VAL   287     -15.146  -1.982  29.529  1.00  0.00           H
ATOM   4600  N   TYR   288     -14.631  -6.165  28.313  1.00 56.77      1SG  N
ATOM   4601  CA  TYR   288     -14.288  -6.620  26.985  1.00 56.77      1SG  C
ATOM   4602  C   TYR   288     -15.576  -6.773  26.199  1.00 56.77      1SG  C
ATOM   4603  O   TYR   288     -15.628  -6.431  25.020  1.00 56.77      1SG  O
ATOM   4604  CB  TYR   288     -13.597  -7.979  26.938  1.00 56.77      1SG  C
ATOM   4605  CG  TYR   288     -12.304  -7.855  27.690  1.00 56.77      1SG  C
ATOM   4606  CD1 TYR   288     -11.274  -7.047  27.216  1.00 56.77      1SG  C
ATOM   4607  CD2 TYR   288     -12.107  -8.573  28.865  1.00 56.77      1SG  C
ATOM   4608  CE1 TYR   288     -10.075  -6.951  27.920  1.00 56.77      1SG  C
ATOM   4609  CE2 TYR   288     -10.910  -8.480  29.569  1.00 56.77      1SG  C
ATOM   4610  CZ  TYR   288      -9.880  -7.663  29.102  1.00 56.77      1SG  C
ATOM   4611  OH  TYR   288      -8.705  -7.568  29.793  1.00 56.77      1SG  O
ATOM   4612  H   TYR   288     -14.362  -6.731  29.105  1.00  0.00           H
ATOM   4613  HA  TYR   288     -13.604  -5.871  26.600  1.00  0.00           H
ATOM   4614 2HB  TYR   288     -14.204  -8.772  27.372  1.00  0.00           H
ATOM   4615  HB3 TYR   288     -13.349  -8.265  25.918  1.00  0.00           H
ATOM   4616  HD1 TYR   288     -11.376  -6.547  26.270  1.00  0.00           H
ATOM   4617  HD2 TYR   288     -12.858  -9.305  29.084  1.00  0.00           H
ATOM   4618  HE1 TYR   288      -9.286  -6.327  27.536  1.00  0.00           H
ATOM   4619  HE2 TYR   288     -10.770  -9.134  30.411  1.00  0.00           H
ATOM   4620  HH  TYR   288      -8.673  -8.107  30.569  1.00  0.00           H
ATOM   4621  N   ALA   289     -16.605  -7.312  26.855  1.00 36.82      1SG  N
ATOM   4622  CA  ALA   289     -17.831  -7.563  26.130  1.00 36.82      1SG  C
ATOM   4623  C   ALA   289     -18.419  -6.254  25.636  1.00 36.82      1SG  C
ATOM   4624  O   ALA   289     -18.793  -6.158  24.470  1.00 36.82      1SG  O
ATOM   4625  CB  ALA   289     -18.900  -8.245  26.985  1.00 36.82      1SG  C
ATOM   4626  H   ALA   289     -16.541  -7.583  27.825  1.00  0.00           H
ATOM   4627  HA  ALA   289     -17.607  -8.194  25.271  1.00  0.00           H
ATOM   4628 1HB  ALA   289     -19.806  -8.436  26.409  1.00  0.00           H
ATOM   4629 2HB  ALA   289     -18.538  -9.208  27.344  1.00  0.00           H
ATOM   4630 3HB  ALA   289     -19.178  -7.657  27.860  1.00  0.00           H
ATOM   4631  N   PHE   290     -18.522  -5.248  26.508  1.00 59.33      1SG  N
ATOM   4632  CA  PHE   290     -19.167  -4.032  26.063  1.00 59.33      1SG  C
ATOM   4633  C   PHE   290     -18.314  -3.263  25.069  1.00 59.33      1SG  C
ATOM   4634  O   PHE   290     -18.813  -2.840  24.029  1.00 59.33      1SG  O
ATOM   4635  CB  PHE   290     -19.519  -3.087  27.211  1.00 59.33      1SG  C
ATOM   4636  CG  PHE   290     -20.624  -3.768  27.969  1.00 59.33      1SG  C
ATOM   4637  CD1 PHE   290     -21.941  -3.678  27.526  1.00 59.33      1SG  C
ATOM   4638  CD2 PHE   290     -20.343  -4.505  29.115  1.00 59.33      1SG  C
ATOM   4639  CE1 PHE   290     -22.967  -4.310  28.223  1.00 59.33      1SG  C
ATOM   4640  CE2 PHE   290     -21.367  -5.136  29.815  1.00 59.33      1SG  C
ATOM   4641  CZ  PHE   290     -22.684  -5.043  29.374  1.00 59.33      1SG  C
ATOM   4642  H   PHE   290     -18.216  -5.334  27.466  1.00  0.00           H
ATOM   4643  HA  PHE   290     -20.088  -4.291  25.541  1.00  0.00           H
ATOM   4644 2HB  PHE   290     -18.676  -2.900  27.875  1.00  0.00           H
ATOM   4645  HB3 PHE   290     -19.895  -2.126  26.862  1.00  0.00           H
ATOM   4646  HD1 PHE   290     -22.174  -3.116  26.639  1.00  0.00           H
ATOM   4647  HD2 PHE   290     -19.351  -4.447  29.522  1.00  0.00           H
ATOM   4648  HE1 PHE   290     -23.982  -4.231  27.875  1.00  0.00           H
ATOM   4649  HE2 PHE   290     -21.269  -5.654  30.750  1.00  0.00           H
ATOM   4650  HZ  PHE   290     -23.476  -5.520  29.923  1.00  0.00           H
ATOM   4651  N   ARG   291     -17.044  -3.048  25.421  1.00161.83      1SG  N
ATOM   4652  CA  ARG   291     -16.097  -2.237  24.686  1.00161.83      1SG  C
ATOM   4653  C   ARG   291     -15.571  -2.865  23.407  1.00161.83      1SG  C
ATOM   4654  O   ARG   291     -15.446  -2.166  22.405  1.00161.83      1SG  O
ATOM   4655  CB  ARG   291     -14.879  -1.921  25.554  1.00161.83      1SG  C
ATOM   4656  CG  ARG   291     -15.257  -1.202  26.847  1.00161.83      1SG  C
ATOM   4657  CD  ARG   291     -14.878   0.278  26.869  1.00161.83      1SG  C
ATOM   4658  NE  ARG   291     -15.266   0.874  25.583  1.00161.83      1SG  N
ATOM   4659  CZ  ARG   291     -15.053   2.182  25.348  1.00161.83      1SG  C
ATOM   4660  NH1 ARG   291     -14.546   2.956  26.324  1.00161.83      1SG  N
ATOM   4661  NH2 ARG   291     -15.333   2.713  24.144  1.00161.83      1SG  N1+
ATOM   4662  H   ARG   291     -16.701  -3.466  26.275  1.00  0.00           H
ATOM   4663  HA  ARG   291     -16.593  -1.305  24.415  1.00  0.00           H
ATOM   4664 2HB  ARG   291     -14.410  -2.853  25.860  1.00  0.00           H
ATOM   4665  HB3 ARG   291     -14.155  -1.382  24.950  1.00  0.00           H
ATOM   4666 2HG  ARG   291     -16.236  -1.433  27.265  1.00  0.00           H
ATOM   4667  HG3 ARG   291     -14.503  -1.579  27.529  1.00  0.00           H
ATOM   4668 2HD  ARG   291     -15.369   0.768  27.711  1.00  0.00           H
ATOM   4669  HD3 ARG   291     -13.805   0.389  27.023  1.00  0.00           H
ATOM   4670  HE  ARG   291     -15.634   0.258  24.868  1.00  0.00           H
ATOM   4671 2HH1 ARG   291     -14.320   3.927  26.153  1.00  0.00           H
ATOM   4672 1HH1 ARG   291     -14.342   2.573  27.238  1.00  0.00           H
ATOM   4673 2HH2 ARG   291     -15.186   3.693  23.942  1.00  0.00           H
ATOM   4674 1HH2 ARG   291     -15.703   2.138  23.398  1.00  0.00           H
ATOM   4675  N   ILE   292     -15.248  -4.161  23.436  1.00 93.59      1SG  N
ATOM   4676  CA  ILE   292     -14.584  -4.734  22.286  1.00 93.59      1SG  C
ATOM   4677  C   ILE   292     -15.538  -5.656  21.549  1.00 93.59      1SG  C
ATOM   4678  O   ILE   292     -16.107  -6.574  22.136  1.00 93.59      1SG  O
ATOM   4679  CB  ILE   292     -13.362  -5.574  22.638  1.00 93.59      1SG  C
ATOM   4680  CG1 ILE   292     -12.323  -4.735  23.384  1.00 93.59      1SG  C
ATOM   4681  CG2 ILE   292     -12.829  -6.164  21.332  1.00 93.59      1SG  C
ATOM   4682  CD1 ILE   292     -12.696  -4.419  24.831  1.00 93.59      1SG  C
ATOM   4683  H   ILE   292     -15.412  -4.747  24.243  1.00  0.00           H
ATOM   4684  HA  ILE   292     -14.231  -3.980  21.584  1.00  0.00           H
ATOM   4685  HB  ILE   292     -13.703  -6.354  23.319  1.00  0.00           H
ATOM   4686 2HG1 ILE   292     -11.377  -5.275  23.405  1.00  0.00           H
ATOM   4687 HG13 ILE   292     -12.123  -3.810  22.844  1.00  0.00           H
ATOM   4688 1HG2 ILE   292     -11.776  -6.435  21.414  1.00  0.00           H
ATOM   4689 2HG2 ILE   292     -13.375  -7.057  21.029  1.00  0.00           H
ATOM   4690 3HG2 ILE   292     -12.859  -5.451  20.508  1.00  0.00           H
ATOM   4691 1HD1 ILE   292     -12.598  -3.342  24.955  1.00  0.00           H
ATOM   4692 2HD1 ILE   292     -13.712  -4.697  25.097  1.00  0.00           H
ATOM   4693 3HD1 ILE   292     -11.983  -4.827  25.545  1.00  0.00           H
ATOM   4694  N   GLN   293     -15.702  -5.386  20.252  1.00 85.29      1SG  N
ATOM   4695  CA  GLN   293     -16.623  -6.112  19.404  1.00 85.29      1SG  C
ATOM   4696  C   GLN   293     -16.184  -7.552  19.194  1.00 85.29      1SG  C
ATOM   4697  O   GLN   293     -17.010  -8.456  19.297  1.00 85.29      1SG  O
ATOM   4698  CB  GLN   293     -16.787  -5.480  18.021  1.00 85.29      1SG  C
ATOM   4699  CG  GLN   293     -17.708  -6.264  17.085  1.00 85.29      1SG  C
ATOM   4700  CD  GLN   293     -19.137  -6.185  17.608  1.00 85.29      1SG  C
ATOM   4701  NE2 GLN   293     -20.120  -6.406  16.728  1.00 85.29      1SG  N
ATOM   4702  OE1 GLN   293     -19.340  -5.928  18.793  1.00 85.29      1SG  O
ATOM   4703  H   GLN   293     -15.211  -4.609  19.835  1.00  0.00           H
ATOM   4704  HA  GLN   293     -17.517  -6.149  20.024  1.00  0.00           H
ATOM   4705 2HB  GLN   293     -17.148  -4.457  18.132  1.00  0.00           H
ATOM   4706  HB3 GLN   293     -15.811  -5.384  17.545  1.00  0.00           H
ATOM   4707 2HG  GLN   293     -17.686  -5.788  16.104  1.00  0.00           H
ATOM   4708  HG3 GLN   293     -17.413  -7.298  16.908  1.00  0.00           H
ATOM   4709 2HE2 GLN   293     -19.906  -6.606  15.760  1.00  0.00           H
ATOM   4710 1HE2 GLN   293     -21.086  -6.383  17.023  1.00  0.00           H
ATOM   4711  N   LYS   294     -14.897  -7.774  18.915  1.00 94.04      1SG  N
ATOM   4712  CA  LYS   294     -14.409  -9.094  18.576  1.00 94.04      1SG  C
ATOM   4713  C   LYS   294     -14.588 -10.034  19.755  1.00 94.04      1SG  C
ATOM   4714  O   LYS   294     -14.826 -11.223  19.557  1.00 94.04      1SG  O
ATOM   4715  CB  LYS   294     -12.948  -9.093  18.123  1.00 94.04      1SG  C
ATOM   4716  CG  LYS   294     -11.985  -8.348  19.049  1.00 94.04      1SG  C
ATOM   4717  CD  LYS   294     -10.528  -8.437  18.596  1.00 94.04      1SG  C
ATOM   4718  CE  LYS   294      -9.585  -7.463  19.304  1.00 94.04      1SG  C
ATOM   4719  NZ  LYS   294      -8.285  -7.430  18.615  1.00 94.04      1SG  N1+
ATOM   4720  H   LYS   294     -14.247  -7.004  18.863  1.00  0.00           H
ATOM   4721  HA  LYS   294     -15.023  -9.483  17.763  1.00  0.00           H
ATOM   4722 2HB  LYS   294     -12.605 -10.118  17.978  1.00  0.00           H
ATOM   4723  HB3 LYS   294     -12.899  -8.635  17.135  1.00  0.00           H
ATOM   4724 2HG  LYS   294     -12.263  -7.294  19.049  1.00  0.00           H
ATOM   4725  HG3 LYS   294     -12.049  -8.715  20.074  1.00  0.00           H
ATOM   4726 2HD  LYS   294     -10.132  -9.448  18.526  1.00  0.00           H
ATOM   4727  HD3 LYS   294     -10.528  -8.143  17.547  1.00  0.00           H
ATOM   4728 2HE  LYS   294      -9.972  -6.487  19.011  1.00  0.00           H
ATOM   4729  HE3 LYS   294      -9.776  -7.347  20.371  1.00  0.00           H
ATOM   4730 1HZ  LYS   294      -7.720  -6.670  18.967  1.00  0.00           H
ATOM   4731 2HZ  LYS   294      -7.788  -8.297  18.765  1.00  0.00           H
ATOM   4732 3HZ  LYS   294      -8.420  -7.306  17.621  1.00  0.00           H
ATOM   4733  N   PHE   295     -14.402  -9.521  20.973  1.00 65.21      1SG  N
ATOM   4734  CA  PHE   295     -14.611 -10.336  22.148  1.00 65.21      1SG  C
ATOM   4735  C   PHE   295     -16.088 -10.650  22.295  1.00 65.21      1SG  C
ATOM   4736  O   PHE   295     -16.462 -11.797  22.527  1.00 65.21      1SG  O
ATOM   4737  CB  PHE   295     -14.234  -9.623  23.442  1.00 65.21      1SG  C
ATOM   4738  CG  PHE   295     -12.748  -9.673  23.635  1.00 65.21      1SG  C
ATOM   4739  CD1 PHE   295     -12.150 -10.787  24.217  1.00 65.21      1SG  C
ATOM   4740  CD2 PHE   295     -11.948  -8.605  23.244  1.00 65.21      1SG  C
ATOM   4741  CE1 PHE   295     -10.771 -10.838  24.401  1.00 65.21      1SG  C
ATOM   4742  CE2 PHE   295     -10.569  -8.636  23.420  1.00 65.21      1SG  C
ATOM   4743  CZ  PHE   295      -9.989  -9.760  24.000  1.00 65.21      1SG  C
ATOM   4744  H   PHE   295     -14.176  -8.545  21.098  1.00  0.00           H
ATOM   4745  HA  PHE   295     -14.058 -11.270  22.060  1.00  0.00           H
ATOM   4746 2HB  PHE   295     -14.624  -8.616  23.565  1.00  0.00           H
ATOM   4747  HB3 PHE   295     -14.453 -10.195  24.334  1.00  0.00           H
ATOM   4748  HD1 PHE   295     -12.739 -11.637  24.509  1.00  0.00           H
ATOM   4749  HD2 PHE   295     -12.432  -7.746  22.830  1.00  0.00           H
ATOM   4750  HE1 PHE   295     -10.314 -11.702  24.849  1.00  0.00           H
ATOM   4751  HE2 PHE   295      -9.964  -7.797  23.126  1.00  0.00           H
ATOM   4752  HZ  PHE   295      -8.929  -9.750  24.168  1.00  0.00           H
ATOM   4753  N   ARG   296     -16.924  -9.623  22.134  1.00 81.54      1SG  N
ATOM   4754  CA  ARG   296     -18.341  -9.765  22.379  1.00 81.54      1SG  C
ATOM   4755  C   ARG   296     -18.891 -10.816  21.434  1.00 81.54      1SG  C
ATOM   4756  O   ARG   296     -19.664 -11.675  21.851  1.00 81.54      1SG  O
ATOM   4757  CB  ARG   296     -19.113  -8.464  22.160  1.00 81.54      1SG  C
ATOM   4758  CG  ARG   296     -20.561  -8.500  22.649  1.00 81.54      1SG  C
ATOM   4759  CD  ARG   296     -21.275  -7.149  22.550  1.00 81.54      1SG  C
ATOM   4760  NE  ARG   296     -21.732  -6.949  21.168  1.00 81.54      1SG  N
ATOM   4761  CZ  ARG   296     -21.483  -5.800  20.510  1.00 81.54      1SG  C
ATOM   4762  NH1 ARG   296     -20.758  -4.833  21.102  1.00 81.54      1SG  N
ATOM   4763  NH2 ARG   296     -21.934  -5.624  19.254  1.00 81.54      1SG  N1+
ATOM   4764  H   ARG   296     -16.578  -8.699  21.920  1.00  0.00           H
ATOM   4765  HA  ARG   296     -18.520 -10.077  23.406  1.00  0.00           H
ATOM   4766 2HB  ARG   296     -18.566  -7.671  22.668  1.00  0.00           H
ATOM   4767  HB3 ARG   296     -19.091  -8.175  21.109  1.00  0.00           H
ATOM   4768 2HG  ARG   296     -21.126  -9.236  22.077  1.00  0.00           H
ATOM   4769  HG3 ARG   296     -20.582  -8.846  23.683  1.00  0.00           H
ATOM   4770 2HD  ARG   296     -22.152  -7.168  23.199  1.00  0.00           H
ATOM   4771  HD3 ARG   296     -20.645  -6.356  22.954  1.00  0.00           H
ATOM   4772  HE  ARG   296     -22.279  -7.689  20.744  1.00  0.00           H
ATOM   4773 2HH1 ARG   296     -20.527  -3.974  20.619  1.00  0.00           H
ATOM   4774 1HH1 ARG   296     -20.389  -4.951  22.037  1.00  0.00           H
ATOM   4775 2HH2 ARG   296     -21.731  -4.777  18.737  1.00  0.00           H
ATOM   4776 1HH2 ARG   296     -22.499  -6.330  18.800  1.00  0.00           H
ATOM   4777  N   VAL   297     -18.478 -10.756  20.167  1.00 30.03      1SG  N
ATOM   4778  CA  VAL   297     -19.016 -11.681  19.195  1.00 30.03      1SG  C
ATOM   4779  C   VAL   297     -18.627 -13.092  19.590  1.00 30.03      1SG  C
ATOM   4780  O   VAL   297     -19.458 -13.994  19.517  1.00 30.03      1SG  O
ATOM   4781  CB  VAL   297     -18.450 -11.437  17.802  1.00 30.03      1SG  C
ATOM   4782  CG1 VAL   297     -18.969 -12.538  16.876  1.00 30.03      1SG  C
ATOM   4783  CG2 VAL   297     -18.835 -10.017  17.385  1.00 30.03      1SG  C
ATOM   4784  H   VAL   297     -17.840 -10.038  19.856  1.00  0.00           H
ATOM   4785  HA  VAL   297     -20.101 -11.597  19.175  1.00  0.00           H
ATOM   4786  HB  VAL   297     -17.364 -11.495  17.858  1.00  0.00           H
ATOM   4787 1HG1 VAL   297     -18.433 -12.419  15.935  1.00  0.00           H
ATOM   4788 2HG1 VAL   297     -18.789 -13.584  17.123  1.00  0.00           H
ATOM   4789 3HG1 VAL   297     -20.002 -12.344  16.590  1.00  0.00           H
ATOM   4790 1HG2 VAL   297     -18.128  -9.633  16.651  1.00  0.00           H
ATOM   4791 2HG2 VAL   297     -19.816 -10.013  16.909  1.00  0.00           H
ATOM   4792 3HG2 VAL   297     -18.921  -9.284  18.187  1.00  0.00           H
ATOM   4793  N   THR   298     -17.372 -13.274  20.004  1.00129.72      1SG  N
ATOM   4794  CA  THR   298     -16.905 -14.596  20.349  1.00129.72      1SG  C
ATOM   4795  C   THR   298     -17.602 -15.118  21.590  1.00129.72      1SG  C
ATOM   4796  O   THR   298     -17.854 -16.318  21.664  1.00129.72      1SG  O
ATOM   4797  CB  THR   298     -15.406 -14.664  20.605  1.00129.72      1SG  C
ATOM   4798  CG2 THR   298     -14.702 -14.437  19.269  1.00129.72      1SG  C
ATOM   4799  OG1 THR   298     -15.018 -13.699  21.557  1.00129.72      1SG  O
ATOM   4800  H   THR   298     -16.723 -12.503  20.052  1.00  0.00           H
ATOM   4801  HA  THR   298     -17.142 -15.280  19.536  1.00  0.00           H
ATOM   4802  HB  THR   298     -15.129 -15.648  20.979  1.00  0.00           H
ATOM   4803 1HG2 THR   298     -13.634 -14.310  19.443  1.00  0.00           H
ATOM   4804 2HG2 THR   298     -14.836 -15.291  18.606  1.00  0.00           H
ATOM   4805 3HG2 THR   298     -15.056 -13.556  18.735  1.00  0.00           H
ATOM   4806  HG1 THR   298     -15.303 -12.843  21.277  1.00  0.00           H
ATOM   4807  N   PHE   299     -17.889 -14.245  22.557  1.00 67.19      1SG  N
ATOM   4808  CA  PHE   299     -18.506 -14.733  23.769  1.00 67.19      1SG  C
ATOM   4809  C   PHE   299     -19.879 -15.288  23.443  1.00 67.19      1SG  C
ATOM   4810  O   PHE   299     -20.218 -16.390  23.866  1.00 67.19      1SG  O
ATOM   4811  CB  PHE   299     -18.745 -13.678  24.847  1.00 67.19      1SG  C
ATOM   4812  CG  PHE   299     -17.403 -13.132  25.240  1.00 67.19      1SG  C
ATOM   4813  CD1 PHE   299     -16.406 -13.977  25.717  1.00 67.19      1SG  C
ATOM   4814  CD2 PHE   299     -17.162 -11.763  25.176  1.00 67.19      1SG  C
ATOM   4815  CE1 PHE   299     -15.165 -13.467  26.089  1.00 67.19      1SG  C
ATOM   4816  CE2 PHE   299     -15.924 -11.246  25.549  1.00 67.19      1SG  C
ATOM   4817  CZ  PHE   299     -14.921 -12.099  26.004  1.00 67.19      1SG  C
ATOM   4818  H   PHE   299     -17.628 -13.272  22.497  1.00  0.00           H
ATOM   4819  HA  PHE   299     -17.891 -15.523  24.192  1.00  0.00           H
ATOM   4820 2HB  PHE   299     -19.357 -12.854  24.486  1.00  0.00           H
ATOM   4821  HB3 PHE   299     -19.222 -14.081  25.738  1.00  0.00           H
ATOM   4822  HD1 PHE   299     -16.598 -15.034  25.724  1.00  0.00           H
ATOM   4823  HD2 PHE   299     -17.969 -11.093  24.941  1.00  0.00           H
ATOM   4824  HE1 PHE   299     -14.383 -14.122  26.431  1.00  0.00           H
ATOM   4825  HE2 PHE   299     -15.847 -10.176  25.632  1.00  0.00           H
ATOM   4826  HZ  PHE   299     -13.979 -11.698  26.335  1.00  0.00           H
ATOM   4827  N   LEU   300     -20.661 -14.532  22.670  1.00 80.76      1SG  N
ATOM   4828  CA  LEU   300     -22.010 -14.981  22.407  1.00 80.76      1SG  C
ATOM   4829  C   LEU   300     -21.929 -16.316  21.690  1.00 80.76      1SG  C
ATOM   4830  O   LEU   300     -22.725 -17.208  21.973  1.00 80.76      1SG  O
ATOM   4831  CB  LEU   300     -22.841 -14.010  21.566  1.00 80.76      1SG  C
ATOM   4832  CG  LEU   300     -23.327 -12.791  22.356  1.00 80.76      1SG  C
ATOM   4833  CD1 LEU   300     -24.327 -13.196  23.443  1.00 80.76      1SG  C
ATOM   4834  CD2 LEU   300     -22.169 -11.968  22.923  1.00 80.76      1SG  C
ATOM   4835  H   LEU   300     -20.361 -13.637  22.312  1.00  0.00           H
ATOM   4836  HA  LEU   300     -22.500 -15.183  23.358  1.00  0.00           H
ATOM   4837 2HB  LEU   300     -22.259 -13.682  20.705  1.00  0.00           H
ATOM   4838  HB3 LEU   300     -23.712 -14.519  21.152  1.00  0.00           H
ATOM   4839  HG  LEU   300     -23.872 -12.149  21.663  1.00  0.00           H
ATOM   4840 1HD1 LEU   300     -24.813 -12.319  23.872  1.00  0.00           H
ATOM   4841 2HD1 LEU   300     -25.117 -13.833  23.044  1.00  0.00           H
ATOM   4842 3HD1 LEU   300     -23.855 -13.727  24.270  1.00  0.00           H
ATOM   4843 1HD2 LEU   300     -22.571 -11.243  23.630  1.00  0.00           H
ATOM   4844 2HD2 LEU   300     -21.382 -12.458  23.493  1.00  0.00           H
ATOM   4845 3HD2 LEU   300     -21.828 -11.334  22.106  1.00  0.00           H
ATOM   4846  N   LYS   301     -20.972 -16.448  20.771  1.00155.10      1SG  N
ATOM   4847  CA  LYS   301     -20.892 -17.668  20.000  1.00155.10      1SG  C
ATOM   4848  C   LYS   301     -20.617 -18.825  20.941  1.00155.10      1SG  C
ATOM   4849  O   LYS   301     -21.288 -19.851  20.865  1.00155.10      1SG  O
ATOM   4850  CB  LYS   301     -19.742 -17.667  18.995  1.00155.10      1SG  C
ATOM   4851  CG  LYS   301     -19.827 -16.483  18.036  1.00155.10      1SG  C
ATOM   4852  CD  LYS   301     -21.151 -16.383  17.283  1.00155.10      1SG  C
ATOM   4853  CE  LYS   301     -21.357 -15.025  16.611  1.00155.10      1SG  C
ATOM   4854  NZ  LYS   301     -21.393 -13.964  17.631  1.00155.10      1SG  N1+
ATOM   4855  H   LYS   301     -20.312 -15.709  20.579  1.00  0.00           H
ATOM   4856  HA  LYS   301     -21.850 -17.878  19.526  1.00  0.00           H
ATOM   4857 2HB  LYS   301     -18.766 -17.644  19.479  1.00  0.00           H
ATOM   4858  HB3 LYS   301     -19.777 -18.588  18.414  1.00  0.00           H
ATOM   4859 2HG  LYS   301     -19.195 -15.618  18.210  1.00  0.00           H
ATOM   4860  HG3 LYS   301     -19.171 -16.828  17.237  1.00  0.00           H
ATOM   4861 2HD  LYS   301     -21.215 -17.188  16.551  1.00  0.00           H
ATOM   4862  HD3 LYS   301     -22.003 -16.516  17.948  1.00  0.00           H
ATOM   4863 2HE  LYS   301     -20.557 -14.832  15.897  1.00  0.00           H
ATOM   4864  HE3 LYS   301     -22.293 -15.023  16.051  1.00  0.00           H
ATOM   4865 1HZ  LYS   301     -21.482 -13.062  17.185  1.00  0.00           H
ATOM   4866 2HZ  LYS   301     -22.186 -14.111  18.239  1.00  0.00           H
ATOM   4867 3HZ  LYS   301     -20.549 -13.989  18.187  1.00  0.00           H
ATOM   4868  N   ILE   302     -19.630 -18.649  21.821  1.00136.53      1SG  N
ATOM   4869  CA  ILE   302     -19.239 -19.744  22.679  1.00136.53      1SG  C
ATOM   4870  C   ILE   302     -20.319 -20.109  23.678  1.00136.53      1SG  C
ATOM   4871  O   ILE   302     -20.587 -21.293  23.864  1.00136.53      1SG  O
ATOM   4872  CB  ILE   302     -17.883 -19.514  23.330  1.00136.53      1SG  C
ATOM   4873  CG1 ILE   302     -17.833 -18.204  24.109  1.00136.53      1SG  C
ATOM   4874  CG2 ILE   302     -16.831 -19.614  22.227  1.00136.53      1SG  C
ATOM   4875  CD1 ILE   302     -16.465 -17.970  24.742  1.00136.53      1SG  C
ATOM   4876  H   ILE   302     -19.108 -17.787  21.867  1.00  0.00           H
ATOM   4877  HA  ILE   302     -19.139 -20.626  22.049  1.00  0.00           H
ATOM   4878  HB  ILE   302     -17.705 -20.326  24.033  1.00  0.00           H
ATOM   4879 2HG1 ILE   302     -18.122 -17.372  23.479  1.00  0.00           H
ATOM   4880 HG13 ILE   302     -18.567 -18.212  24.913  1.00  0.00           H
ATOM   4881 1HG2 ILE   302     -15.826 -19.677  22.643  1.00  0.00           H
ATOM   4882 2HG2 ILE   302     -16.954 -20.517  21.630  1.00  0.00           H
ATOM   4883 3HG2 ILE   302     -16.860 -18.763  21.547  1.00  0.00           H
ATOM   4884 1HD1 ILE   302     -16.325 -16.980  25.171  1.00  0.00           H
ATOM   4885 2HD1 ILE   302     -16.209 -18.780  25.423  1.00  0.00           H
ATOM   4886 3HD1 ILE   302     -15.690 -17.980  23.977  1.00  0.00           H
ATOM   4887  N   TRP   303     -20.955 -19.111  24.295  1.00 51.42      1SG  N
ATOM   4888  CA  TRP   303     -21.953 -19.433  25.289  1.00 51.42      1SG  C
ATOM   4889  C   TRP   303     -23.100 -20.169  24.622  1.00 51.42      1SG  C
ATOM   4890  O   TRP   303     -23.520 -21.216  25.107  1.00 51.42      1SG  O
ATOM   4891  CB  TRP   303     -22.530 -18.191  25.968  1.00 51.42      1SG  C
ATOM   4892  CG  TRP   303     -21.551 -17.504  26.861  1.00 51.42      1SG  C
ATOM   4893  CD1 TRP   303     -20.495 -16.711  26.587  1.00 51.42      1SG  C
ATOM   4894  CD2 TRP   303     -21.599 -17.565  28.310  1.00 51.42      1SG  C
ATOM   4895  CE2 TRP   303     -20.532 -16.785  28.799  1.00 51.42      1SG  C
ATOM   4896  CE3 TRP   303     -22.478 -18.231  29.163  1.00 51.42      1SG  C
ATOM   4897  NE1 TRP   303     -19.855 -16.263  27.722  1.00 51.42      1SG  N
ATOM   4898  CZ2 TRP   303     -20.315 -16.649  30.166  1.00 51.42      1SG  C
ATOM   4899  CZ3 TRP   303     -22.247 -18.085  30.528  1.00 51.42      1SG  C
ATOM   4900  CH2 TRP   303     -21.193 -17.315  31.018  1.00 51.42      1SG  C
ATOM   4901  H   TRP   303     -20.733 -18.142  24.116  1.00  0.00           H
ATOM   4902  HA  TRP   303     -21.518 -20.090  26.042  1.00  0.00           H
ATOM   4903 2HB  TRP   303     -22.838 -17.461  25.220  1.00  0.00           H
ATOM   4904  HB3 TRP   303     -23.427 -18.431  26.539  1.00  0.00           H
ATOM   4905  HD1 TRP   303     -19.904 -16.292  25.798  1.00  0.00           H
ATOM   4906  HE3 TRP   303     -23.288 -18.826  28.782  1.00  0.00           H
ATOM   4907  HE1 TRP   303     -19.038 -15.675  27.753  1.00  0.00           H
ATOM   4908  HZ2 TRP   303     -19.504 -16.056  30.548  1.00  0.00           H
ATOM   4909  HZ3 TRP   303     -22.904 -18.584  31.219  1.00  0.00           H
ATOM   4910  HH2 TRP   303     -21.050 -17.229  32.081  1.00  0.00           H
ATOM   4911  N   ASN   304     -23.609 -19.611  23.522  1.00 43.68      1SG  N
ATOM   4912  CA  ASN   304     -24.763 -20.221  22.899  1.00 43.68      1SG  C
ATOM   4913  C   ASN   304     -24.400 -21.581  22.331  1.00 43.68      1SG  C
ATOM   4914  O   ASN   304     -25.068 -22.564  22.644  1.00 43.68      1SG  O
ATOM   4915  CB  ASN   304     -25.321 -19.373  21.755  1.00 43.68      1SG  C
ATOM   4916  CG  ASN   304     -25.921 -18.110  22.359  1.00 43.68      1SG  C
ATOM   4917  ND2 ASN   304     -25.475 -16.941  21.885  1.00 43.68      1SG  N
ATOM   4918  OD1 ASN   304     -26.768 -18.193  23.246  1.00 43.68      1SG  O
ATOM   4919  H   ASN   304     -23.231 -18.763  23.125  1.00  0.00           H
ATOM   4920  HA  ASN   304     -25.529 -20.389  23.656  1.00  0.00           H
ATOM   4921 2HB  ASN   304     -24.547 -19.120  21.031  1.00  0.00           H
ATOM   4922  HB3 ASN   304     -26.100 -19.892  21.199  1.00  0.00           H
ATOM   4923 2HD2 ASN   304     -25.845 -16.073  22.249  1.00  0.00           H
ATOM   4924 1HD2 ASN   304     -24.742 -16.918  21.189  1.00  0.00           H
ATOM   4925  N   ASP   305     -23.370 -21.637  21.482  1.00 59.84      1SG  N
ATOM   4926  CA  ASP   305     -23.068 -22.882  20.809  1.00 59.84      1SG  C
ATOM   4927  C   ASP   305     -22.512 -23.942  21.742  1.00 59.84      1SG  C
ATOM   4928  O   ASP   305     -23.113 -25.001  21.904  1.00 59.84      1SG  O
ATOM   4929  CB  ASP   305     -22.046 -22.713  19.683  1.00 59.84      1SG  C
ATOM   4930  CG  ASP   305     -22.737 -21.994  18.532  1.00 59.84      1SG  C
ATOM   4931  OD1 ASP   305     -23.965 -22.183  18.384  1.00 59.84      1SG  O
ATOM   4932  OD2 ASP   305     -22.044 -21.251  17.802  1.00 59.84      1SG  O1-
ATOM   4933  H   ASP   305     -22.818 -20.823  21.253  1.00  0.00           H
ATOM   4934  HA  ASP   305     -23.995 -23.322  20.442  1.00  0.00           H
ATOM   4935 2HB  ASP   305     -21.149 -22.177  19.996  1.00  0.00           H
ATOM   4936  HB3 ASP   305     -21.712 -23.678  19.300  1.00  0.00           H
ATOM   4937  N   HID   306     -21.353 -23.662  22.342  1.00 69.74      1SG  N
ATOM   4938  CA  HID   306     -20.687 -24.687  23.113  1.00 69.74      1SG  C
ATOM   4939  C   HID   306     -21.376 -24.963  24.436  1.00 69.74      1SG  C
ATOM   4940  O   HID   306     -21.743 -26.105  24.699  1.00 69.74      1SG  O
ATOM   4941  CB  HID   306     -19.230 -24.335  23.406  1.00 69.74      1SG  C
ATOM   4942  CG  HID   306     -18.444 -24.213  22.132  1.00 69.74      1SG  C
ATOM   4943  CD2 HID   306     -17.734 -25.162  21.449  1.00 69.74      1SG  C
ATOM   4944  ND1 HID   306     -18.327 -23.053  21.393  1.00 69.74      1SG  N
ATOM   4945  CE1 HID   306     -17.570 -23.342  20.320  1.00 69.74      1SG  C
ATOM   4946  NE2 HID   306     -17.175 -24.615  20.297  1.00 69.74      1SG  N
ATOM   4947  H   HID   306     -20.902 -22.765  22.230  1.00  0.00           H
ATOM   4948  HA  HID   306     -20.695 -25.615  22.544  1.00  0.00           H
ATOM   4949 2HB  HID   306     -19.152 -23.390  23.941  1.00  0.00           H
ATOM   4950  HB3 HID   306     -18.762 -25.103  24.023  1.00  0.00           H
ATOM   4951  HD2 HID   306     -17.583 -26.202  21.692  1.00  0.00           H
ATOM   4952  HD1 HID   306     -18.743 -22.160  21.614  1.00  0.00           H
ATOM   4953  HE1 HID   306     -17.306 -22.631  19.552  1.00  0.00           H
ATOM   4954  N   PHE   307     -21.546 -23.923  25.254  1.00 93.47      1SG  N
ATOM   4955  CA  PHE   307     -22.041 -24.202  26.583  1.00 93.47      1SG  C
ATOM   4956  C   PHE   307     -23.477 -24.687  26.529  1.00 93.47      1SG  C
ATOM   4957  O   PHE   307     -23.781 -25.778  27.003  1.00 93.47      1SG  O
ATOM   4958  CB  PHE   307     -22.013 -22.981  27.498  1.00 93.47      1SG  C
ATOM   4959  CG  PHE   307     -22.388 -23.525  28.846  1.00 93.47      1SG  C
ATOM   4960  CD1 PHE   307     -21.411 -24.107  29.649  1.00 93.47      1SG  C
ATOM   4961  CD2 PHE   307     -23.704 -23.466  29.293  1.00 93.47      1SG  C
ATOM   4962  CE1 PHE   307     -21.745 -24.619  30.900  1.00 93.47      1SG  C
ATOM   4963  CE2 PHE   307     -24.040 -23.979  30.543  1.00 93.47      1SG  C
ATOM   4964  CZ  PHE   307     -23.062 -24.557  31.349  1.00 93.47      1SG  C
ATOM   4965  H   PHE   307     -21.280 -22.982  25.003  1.00  0.00           H
ATOM   4966  HA  PHE   307     -21.423 -24.991  27.010  1.00  0.00           H
ATOM   4967 2HB  PHE   307     -21.012 -22.559  27.559  1.00  0.00           H
ATOM   4968  HB3 PHE   307     -22.697 -22.179  27.228  1.00  0.00           H
ATOM   4969  HD1 PHE   307     -20.391 -24.163  29.310  1.00  0.00           H
ATOM   4970  HD2 PHE   307     -24.419 -23.037  28.615  1.00  0.00           H
ATOM   4971  HE1 PHE   307     -20.986 -25.065  31.518  1.00  0.00           H
ATOM   4972  HE2 PHE   307     -25.035 -23.925  30.948  1.00  0.00           H
ATOM   4973  HZ  PHE   307     -23.321 -24.948  32.317  1.00  0.00           H
ATOM   4974  N   ARG   308     -24.341 -23.863  25.934  1.00158.49      1SG  N
ATOM   4975  CA  ARG   308     -25.754 -24.157  25.862  1.00158.49      1SG  C
ATOM   4976  C   ARG   308     -25.951 -25.305  24.892  1.00158.49      1SG  C
ATOM   4977  O   ARG   308     -26.830 -26.139  25.091  1.00158.49      1SG  O
ATOM   4978  CB  ARG   308     -26.582 -22.967  25.380  1.00158.49      1SG  C
ATOM   4979  CG  ARG   308     -28.081 -23.145  25.614  1.00158.49      1SG  C
ATOM   4980  CD  ARG   308     -28.426 -23.286  27.100  1.00158.49      1SG  C
ATOM   4981  NE  ARG   308     -27.677 -22.278  27.864  1.00158.49      1SG  N
ATOM   4982  CZ  ARG   308     -26.824 -22.640  28.841  1.00158.49      1SG  C
ATOM   4983  NH1 ARG   308     -26.682 -23.940  29.159  1.00158.49      1SG  N
ATOM   4984  NH2 ARG   308     -26.119 -21.712  29.515  1.00158.49      1SG  N1+
ATOM   4985  H   ARG   308     -24.029 -22.987  25.542  1.00  0.00           H
ATOM   4986  HA  ARG   308     -26.075 -24.507  26.840  1.00  0.00           H
ATOM   4987 2HB  ARG   308     -26.208 -22.042  25.817  1.00  0.00           H
ATOM   4988  HB3 ARG   308     -26.504 -22.816  24.306  1.00  0.00           H
ATOM   4989 2HG  ARG   308     -28.600 -22.248  25.275  1.00  0.00           H
ATOM   4990  HG3 ARG   308     -28.473 -24.016  25.090  1.00  0.00           H
ATOM   4991 2HD  ARG   308     -29.497 -23.123  27.228  1.00  0.00           H
ATOM   4992  HD3 ARG   308     -28.273 -24.324  27.401  1.00  0.00           H
ATOM   4993  HE  ARG   308     -27.820 -21.304  27.623  1.00  0.00           H
ATOM   4994 2HH1 ARG   308     -27.218 -24.654  28.683  1.00  0.00           H
ATOM   4995 1HH1 ARG   308     -26.026 -24.255  29.862  1.00  0.00           H
ATOM   4996 2HH2 ARG   308     -25.474 -21.964  30.253  1.00  0.00           H
ATOM   4997 1HH2 ARG   308     -26.214 -20.727  29.301  1.00  0.00           H
ATOM   4998  N   CYS   309     -25.111 -25.339  23.857  1.00 91.53      1SG  N
ATOM   4999  CA  CYS   309     -25.312 -26.342  22.837  1.00 91.53      1SG  C
ATOM   5000  C   CYS   309     -26.659 -26.001  22.230  1.00 91.53      1SG  C
ATOM   5001  O   CYS   309     -27.329 -26.872  21.683  1.00 91.53      1SG  O
ATOM   5002  CB  CYS   309     -25.363 -27.770  23.378  1.00 91.53      1SG  C
ATOM   5003  SG  CYS   309     -23.790 -28.274  24.121  1.00 91.53      1SG  S
ATOM   5004  H   CYS   309     -24.382 -24.655  23.723  1.00  0.00           H
ATOM   5005  HA  CYS   309     -24.686 -26.420  21.953  1.00  0.00           H
ATOM   5006 2HB  CYS   309     -26.186 -28.042  24.038  1.00  0.00           H
ATOM   5007  HB3 CYS   309     -25.495 -28.449  22.536  1.00  0.00           H
ATOM   5008  HG  CYS   309     -23.649 -27.205  24.911  1.00  0.00           H
ATOM   5009  N   GLN   310     -27.026 -24.721  22.330  1.00 80.80      1SG  N
ATOM   5010  CA  GLN   310     -28.302 -24.296  21.799  1.00 80.80      1SG  C
ATOM   5011  C   GLN   310     -28.160 -24.214  20.286  1.00 80.80      1SG  C
ATOM   5012  O   GLN   310     -27.188 -23.580  19.817  1.00 80.80      1SG  O
ATOM   5013  CB  GLN   310     -28.748 -22.928  22.314  1.00 80.80      1SG  C
ATOM   5014  CG  GLN   310     -27.914 -21.737  21.847  1.00 80.80      1SG  C
ATOM   5015  CD  GLN   310     -28.559 -21.278  20.547  1.00 80.80      1SG  C
ATOM   5016  NE2 GLN   310     -27.732 -20.906  19.579  1.00 80.80      1SG  N
ATOM   5017  OE1 GLN   310     -29.790 -21.252  20.429  1.00 80.80      1SG  O
ATOM   5018  OXT GLN   310     -29.029 -24.786  19.592  1.00 80.80      1SG  O1-
ATOM   5019  H   GLN   310     -26.404 -24.027  22.718  1.00  0.00           H
ATOM   5020  HA  GLN   310     -29.064 -25.029  22.066  1.00  0.00           H
ATOM   5021 2HB  GLN   310     -29.817 -22.819  22.132  1.00  0.00           H
ATOM   5022  HB3 GLN   310     -28.753 -22.930  23.399  1.00  0.00           H
ATOM   5023 2HG  GLN   310     -27.903 -20.922  22.570  1.00  0.00           H
ATOM   5024  HG3 GLN   310     -26.892 -22.019  21.613  1.00  0.00           H
ATOM   5025 2HE2 GLN   310     -28.163 -20.616  18.716  1.00  0.00           H
ATOM   5026 1HE2 GLN   310     -26.738 -21.037  19.683  1.00  0.00           H
