# Supplementary material for: Computer-aided design of multi-target ligands at A1R, A2AR and PDE10A, key proteins in neurodegenerative diseases
Source: J Cheminform. 2017 Dec 30;9:67. doi: 10.1186/s13321-017-0249-4 (PMC5748027; doi:10.1186/s13321-017-0249-4)
Supplement: Supplementary file 3 — Additional file 3. CSV file of computed F1 scores of the A1R docking model. [file 13321_2017_249_MOESM3_ESM.csv]

Threshold	F1_score
-7.25502	0.787148594
-7.252532	0.784
-7.207901	0.782608696
-7.276285	0.782258065
-7.26521	0.782258065
-7.243905	0.780876494
-7.183979	0.779527559
-7.167976	0.778210117
-7.242786	0.777777778
-7.226128	0.777777778
-7.286354	0.777327935
-7.281579	0.777327935
-7.183532	0.776470588
-7.166835	0.775193799
-7.180716	0.7734375
-7.169604	0.7734375
-7.302208	0.772357724
-7.290365	0.772357724
-7.166131	0.772200772
-7.146721	0.770992366
-7.139694	0.769811321
-7.164241	0.769230769
-7.143595	0.768060837
-7.305391	0.767346939
-7.136907	0.766917293
-7.157061	0.766283525
-7.15695	0.766283525
-7.143066	0.765151515
-7.140623	0.765151515
-7.136108	0.764044944
-7.129662	0.76119403
-7.109643	0.760147602
-7.315852	0.759183674
-7.074511	0.759124088
-7.128466	0.758364312
-7.098785	0.757352941
-7.06165	0.756363636
-7.11179	0.755555556
-7.111013	0.755555556
-7.087928	0.754578755
-7.078745	0.754578755
-7.061542	0.753623188
-7.043543	0.75177305
-7.415036	0.751054852
-7.320898	0.751020408
-7.060349	0.750902527
-7.026465	0.749116608
-7.347533	0.748971193
-7.057109	0.748201439
-7.410741	0.74789916
-7.049885	0.747330961
-7.377129	0.746887967
-7.005391	0.746478873
-7.336318	0.745901639
-7.415951	0.745762712
-7.056398	0.745519713
-7.401917	0.744769875
-7.003911	0.743859649
-7.358896	0.743801653
-7.352214	0.743801653
-7.330006	0.742857143
-7.327689	0.742857143
-7.055736	0.742857143
-7.389323	0.741666667
-7.384584	0.741666667
-7.000297	0.741258741
-7.054041	0.740213523
-7.053944	0.740213523
-6.996083	0.738675958
-7.424793	0.737288136
-6.994249	0.736111111
-6.990906	0.733564014
-6.9889	0.731034483
-7.525331	0.72972973
-7.432009	0.728813559
-7.425771	0.728813559
-6.979958	0.728522337
-7.451085	0.726495727
-7.519248	0.726457399
-6.966801	0.726027397
-7.528553	0.723981901
-6.964493	0.723549488
-7.444112	0.723404255
-7.432471	0.723404255
-7.513858	0.723214286
-6.9355	0.722972973
-6.961995	0.721088435
-7.454387	0.721030043
-6.934936	0.720538721
-7.511954	0.72
-6.917289	0.72
-6.94505	0.718644068
-6.942337	0.718644068
-7.471799	0.718614719
-6.926798	0.718120805
-6.911186	0.717607973
-7.508806	0.716814159
-6.922684	0.715719064
-6.918608	0.715719064
-7.470085	0.715517241
-6.910528	0.715231788
-7.530219	0.714932127
-6.871671	0.714754098
-6.852487	0.714285714
-7.507607	0.713656388
-7.480151	0.713043478
-7.473239	0.713043478
-6.906404	0.712871287
-7.468777	0.712446352
-7.454398	0.712446352
-6.857861	0.712418301
-6.851907	0.71197411
-7.501769	0.710526316
-6.905923	0.710526316
-6.886378	0.710526316
-6.856878	0.71009772
-6.855239	0.71009772
-6.851601	0.709677419
-7.49126	0.707423581
-7.483407	0.707423581
-6.850827	0.707395498
-7.537967	0.705882353
-6.84091	0.705128205
-6.83308	0.702875399
-6.817282	0.702531646
-6.830568	0.700636943
-6.816219	0.700315457
-6.8203	0.698412698
-6.819582	0.698412698
-6.8112	0.698113208
-6.683969	0.696969697
-7.548699	0.696832579
-7.547522	0.696832579
-6.802501	0.695924765
-6.736112	0.695384615
-6.683895	0.694864048
-6.800317	0.69375
-6.734801	0.693251534
-6.685143	0.693009119
-6.678383	0.692771084
-6.788253	0.691588785
-6.73977	0.691358025
-6.729402	0.691131499
-7.548959	0.690909091
-6.674532	0.690690691
-6.782713	0.689440994
-6.718956	0.68902439
-6.673795	0.688622755
-6.65515	0.6884273
-7.589817	0.688073395
-6.782074	0.687306502
-6.688126	0.686930091
-6.685998	0.686930091
-6.668564	0.686567164
-6.647908	0.686390533
-6.63294	0.686217009
-6.776576	0.685185185
-6.745727	0.685185185
-7.58707	0.684931507
-6.668314	0.68452381
-6.666414	0.68452381
-6.639303	0.684365782
-6.631839	0.684210526
-6.639113	0.682352941
-6.639057	0.682352941
-6.622046	0.682215743
-7.591364	0.68202765
-7.582557	0.681818182
-7.575489	0.681818182
-6.620183	0.680232558
-6.61265	0.67826087
-6.601993	0.676300578
-6.598274	0.674351585
-7.600098	0.67281106
-6.584254	0.672413793
-6.567775	0.672364672
-6.57641	0.670487106
-6.564229	0.670454546
-6.574594	0.668571429
-6.571127	0.668571429
-6.560608	0.668555241
-6.547341	0.668539326
-6.558378	0.666666667
-6.540999	0.666666667
-6.535027	0.664804469
-6.555573	0.664788732
-6.553216	0.664788732
-7.62077	0.66359447
-7.602298	0.66359447
-6.5341	0.662952646
-6.525921	0.661111111
-6.509307	0.659279778
-6.507582	0.657458564
-7.623293	0.657407407
-6.505039	0.655647383
-6.495026	0.653846154
-6.49319	0.652054795
-6.492454	0.650273224
-6.48252	0.648501362
-7.627749	0.648148148
-7.626557	0.648148148
-6.481642	0.64673913
-6.463309	0.64498645
-6.452959	0.643243243
-7.635136	0.641860465
-7.629453	0.641860465
-6.445125	0.641509434
-6.439317	0.639784946
-6.438478	0.638069705
-6.438104	0.636363636
-7.639926	0.635514019
-6.434932	0.634666667
-6.412222	0.632978723
-6.376783	0.631578947
-6.407074	0.631299735
-6.376144	0.62992126
-6.401192	0.62962963
-6.371567	0.628272251
-6.395928	0.627968338
-6.385318	0.627968338
-6.366613	0.626631854
-7.645951	0.626168224
-6.364496	0.625
-6.362255	0.623376623
-6.2973	0.62278481
-6.359089	0.621761658
-6.295143	0.621212121
-6.311672	0.62086514
-6.354953	0.620155039
-6.289275	0.619647355
-6.307501	0.61928934
-6.30031	0.61928934
-7.682343	0.619047619
-6.325159	0.618925831
-6.345704	0.618556701
-6.287308	0.618090452
-6.324209	0.617346939
-6.316787	0.617346939
-6.343086	0.616966581
-7.657428	0.61682243
-6.278427	0.616541353
-7.661348	0.616113744
-6.340711	0.615384615
-6.331934	0.615384615
-6.27777	0.615
-6.277276	0.613466334
-7.660253	0.613207547
-7.690936	0.612440191
-6.275373	0.611940299
-6.275242	0.610421836
-7.659822	0.610328639
-6.260183	0.608910891
-7.659375	0.607476636
-7.659009	0.607476636
-6.258535	0.607407407
-6.25689	0.60591133
-6.256674	0.604422604
-6.255363	0.602941177
-7.722668	0.602870813
-7.704186	0.602870813
-6.25404	0.601466993
-6.229201	0.600961539
-6.251346	0.6
-6.20653	0.599520384
-7.760292	0.599033816
-6.237001	0.599033816
-6.249109	0.598540146
-6.205981	0.598086124
-6.236875	0.597590361
-6.229482	0.597590361
-6.247217	0.597087379
-6.195372	0.596658711
-7.750956	0.596153846
-7.730296	0.596153846
-6.24368	0.595641647
-6.238015	0.595641647
-6.193893	0.595238095
-7.778426	0.595121951
-6.193122	0.593824228
-6.191496	0.592417062
-7.761541	0.59223301
-7.761245	0.59223301
-6.190516	0.591016549
-6.179177	0.589622642
-7.784542	0.588235294
-7.780392	0.588235294
-6.176838	0.588235294
-6.174928	0.58685446
-6.169827	0.585480094
-6.163205	0.58411215
-6.157083	0.582750583
-6.156502	0.581395349
-7.785127	0.581280788
-6.153891	0.580046404
-6.130484	0.578703704
-6.099892	0.577367206
-6.092392	0.576036866
-6.089963	0.574712644
-6.084625	0.573394495
-6.084462	0.57208238
-7.787737	0.571428571
-6.077371	0.570776256
-6.075327	0.569476082
-6.07501	0.568181818
-6.074879	0.566893424
-6.071447	0.56561086
-6.069808	0.564334086
-6.067719	0.563063063
-6.064573	0.561797753
-7.801419	0.561576355
-6.06443	0.560538117
-6.061208	0.559284116
-6.040328	0.558758315
-6.054037	0.558035714
-6.039974	0.557522124
-6.053112	0.556792873
-6.038175	0.556291391
-6.050686	0.555555556
-6.043044	0.555555556
-6.028124	0.555066079
-6.02136	0.553846154
-6.015228	0.552631579
-7.806571	0.551724138
-7.803012	0.551724138
-6.013851	0.55142232
-6.006652	0.550218341
-5.989073	0.549019608
-5.986322	0.547826087
-7.815134	0.547263682
-5.978663	0.546637744
-5.978558	0.545454546
-7.80843	0.544554455
-7.808193	0.544554455
-5.974939	0.544276458
-5.970369	0.543103448
-5.969458	0.541935484
-5.969377	0.540772532
-7.827334	0.54
-5.953961	0.539614561
-5.945298	0.538461539
-5.939536	0.537313433
-5.915102	0.536997886
-5.934499	0.536170213
-5.898099	0.535864979
-5.925973	0.535031847
-5.895709	0.534736842
-5.71042	0.534136546
-5.925366	0.533898305
-5.918578	0.533898305
-5.881549	0.533613445
-5.864513	0.533333333
-5.708957	0.533066132
-7.864766	0.532663317
-5.872542	0.532494759
-5.863034	0.532224532
-5.708729	0.532
-5.866352	0.531380753
-5.715521	0.531187123
-5.86051	0.531120332
-5.701877	0.530938124
-5.865243	0.530271399
-5.864763	0.530271399
-5.855522	0.530020704
-7.854216	0.53
-7.84825	0.53
-5.701707	0.529880478
-5.852027	0.52892562
-5.682921	0.528827038
-5.844694	0.527835052
-5.681382	0.527777778
-5.720675	0.527162978
-5.716924	0.527162978
-7.984287	0.52688172
-5.82903	0.526748971
-5.678471	0.526732673
-5.676466	0.5256917
-5.816155	0.525667351
-7.875876	0.525252525
-5.670893	0.524654832
-5.809864	0.524590164
-5.734359	0.524193548
-7.96774	0.524064171
-5.667846	0.523622047
-5.797802	0.523517382
-5.66747	0.52259332
-5.78906	0.52244898
-5.667066	0.521568628
-5.78632	0.521384929
-7.966669	0.521276596
-5.665161	0.520547945
-5.77791	0.520325203
-5.737298	0.52016129
-5.663035	0.51953125
-5.774597	0.519269777
-7.995881	0.518918919
-7.963599	0.518518519
-5.660549	0.518518519
-5.772255	0.518218624
-5.659889	0.517509728
-5.765797	0.517171717
-5.564376	0.516981132
-5.549474	0.516853933
-5.658031	0.516504854
-5.765387	0.516129032
-5.762068	0.516129032
-5.562802	0.516007533
-5.549448	0.515887851
-7.950454	0.515789474
-5.648736	0.515503876
-7.921139	0.515463918
-7.880293	0.515151515
-7.878004	0.515151515
-5.554409	0.515037594
-5.54889	0.514925373
-5.509916	0.514814815
-5.640811	0.51450677
-5.574504	0.514177694
-5.552583	0.514071295
-5.551789	0.514071295
-5.536229	0.51396648
-5.506766	0.513863216
-5.49612	0.513761468
-5.636902	0.513513514
-7.943963	0.513089005
-5.525273	0.513011152
-5.502008	0.512915129
-7.902299	0.512820513
-5.493406	0.512820513
-5.631294	0.512524085
-5.521807	0.512059369
-5.510461	0.512059369
-5.501432	0.511970534
-5.489811	0.511882998
-5.630927	0.511538462
-5.501015	0.511029412
-5.498601	0.511029412
-5.486781	0.510948905
-8.004312	0.510869565
-5.629191	0.510556622
-7.943886	0.510416667
-5.588	0.510396975
-7.900474	0.510204082
-5.479009	0.510018215
-5.62487	0.509578544
-5.61503	0.509505703
-5.478456	0.509090909
-5.624867	0.508604207
-5.611821	0.508538899
-5.473898	0.508166969
-8.002291	0.508108108
-7.998381	0.508108108
-7.940316	0.507772021
-7.935982	0.507772021
-5.621097	0.507633588
-7.896303	0.507614213
-7.891772	0.507614213
-5.608738	0.507575758
-5.469827	0.507246377
-5.618943	0.506666667
-5.615777	0.506666667
-5.588218	0.506616257
-5.588027	0.506616257
-5.468507	0.506329114
-5.466053	0.505415163
-5.465354	0.504504505
-5.456848	0.503597122
-8.00848	0.50273224
-8.004383	0.50273224
-5.454005	0.502692998
-5.447165	0.501792115
-5.443251	0.500894454
-5.4206	0.5
-5.403745	0.5
-5.40344	0.499115044
-5.415061	0.499108734
-5.401435	0.498233216
-5.408832	0.498220641
-5.392877	0.497354497
-5.408002	0.497335702
-5.407202	0.497335702
-5.382842	0.496478873
-5.382672	0.495606327
-5.375146	0.494736842
-8.014622	0.494505495
-5.374743	0.493870403
-5.369321	0.493006993
-5.366102	0.492146597
-5.365711	0.491289199
-5.363023	0.490434783
-5.362111	0.489583333
-5.360695	0.488734835
-5.359176	0.487889273
-5.357827	0.487046632
-5.356645	0.486206897
-5.355796	0.485370052
-5.353189	0.484536083
-5.348567	0.483704974
-8.023298	0.483516484
-5.339471	0.482876712
-5.337312	0.482051282
-5.337029	0.481228669
-5.333827	0.480408859
-5.332095	0.479591837
-5.330755	0.478777589
-5.325579	0.477966102
-5.322312	0.47715736
-5.316492	0.476351351
-5.316252	0.475548061
-5.3074	0.474747475
-5.305801	0.47394958
-5.296206	0.473154362
-8.024764	0.472527473
-5.287252	0.472361809
-5.286104	0.471571906
-5.282353	0.470784641
-5.28074	0.47
-5.277422	0.46921797
-5.250512	0.468646865
-5.2769	0.468438538
-5.249027	0.467874794
-5.275735	0.467661692
-5.240097	0.467105263
-5.269127	0.466887417
-5.239527	0.466338259
-5.254977	0.466115703
-5.250695	0.466115703
-5.228869	0.465573771
-5.226498	0.464811784
-8.041281	0.464088398
-5.215659	0.464052288
-5.214971	0.463295269
-5.174558	0.462783172
-5.205632	0.462540717
-5.170035	0.462035541
-5.191633	0.461788618
-8.034341	0.461538462
-8.029988	0.461538462
-5.168403	0.461290323
-5.185344	0.461038961
-5.150988	0.460547504
-5.18275	0.460291734
-5.175493	0.460291734
-5.147314	0.459807074
-5.145297	0.459069021
-5.135683	0.458333333
-5.130366	0.4576
-5.123929	0.45686901
-5.122123	0.456140351
-8.057931	0.455555556
-8.049078	0.455555556
-5.110976	0.455414013
-5.110829	0.454689984
-5.103663	0.453968254
-5.097063	0.453248811
-5.096781	0.452531646
-5.095575	0.451816746
-5.084856	0.451104101
-5.081348	0.450393701
-5.080727	0.449685535
-5.0802	0.448979592
-5.039461	0.448598131
-5.070341	0.448275862
-5.035972	0.447900467
-5.068681	0.447574335
-5.027403	0.447204969
-8.067704	0.446927374
-5.064914	0.446875
-5.027098	0.446511628
-5.048069	0.446177847
-5.044209	0.446177847
-5.025234	0.445820433
-5.020177	0.445131376
-5.017243	0.444444444
-5.014467	0.44375963
-5.013091	0.443076923
-5.01097	0.442396313
-5.009569	0.441717791
-5.007284	0.441041348
-8.107297	0.440677966
-5.006613	0.440366973
-5.002869	0.439694657
-5.000054	0.43902439
-4.966705	0.438356164
-8.099469	0.438202247
-4.941485	0.43768997
-4.922193	0.437025797
-4.920711	0.436363636
-8.09404	0.43575419
-8.07765	0.43575419
-4.915617	0.43570348
-4.912865	0.435045317
-4.883425	0.434782609
-4.847042	0.43452381
-4.910317	0.43438914
-4.87886	0.434131737
-4.820035	0.433878158
-4.903087	0.43373494
-4.866174	0.43348281
-4.819971	0.433234421
-4.890681	0.433082707
-4.85587	0.432835821
-4.809587	0.432592593
-4.886467	0.432432432
-4.884651	0.432432432
-4.847698	0.43219076
-4.847307	0.43219076
-4.800024	0.431952663
-8.119831	0.431818182
-4.794186	0.431314623
-4.792548	0.430678466
-4.77409	0.430044183
-4.752401	0.429411765
-4.751736	0.428781204
-4.750214	0.428152493
-4.694589	0.427947598
-4.735481	0.427525622
-4.673257	0.427325581
-4.722516	0.426900585
-4.661537	0.42670537
-4.721839	0.426277372
-4.660514	0.426086957
-4.716753	0.425655977
-4.703275	0.425655977
-4.65412	0.425470333
-4.650913	0.424855491
-4.647019	0.424242424
-4.638689	0.423631124
-4.63855	0.423021583
-8.145772	0.422857143
-4.624023	0.422413793
-4.610274	0.421807748
-4.575926	0.421203438
-4.571015	0.420600858
-8.142383	0.420454546
-8.128995	0.420454546
-4.548504	0.42
-4.540677	0.419400856
-4.527628	0.418803419
-4.513609	0.418207681
-4.511563	0.417613636
-4.499498	0.417021277
-4.488513	0.416430595
-8.18036	0.416184971
-4.488388	0.415841584
-4.485418	0.415254237
-4.469654	0.414668547
-4.45281	0.414084507
-8.179105	0.413793103
-8.16292	0.413793103
-4.448786	0.41350211
-4.447339	0.412921348
-4.446383	0.412342216
-4.44286	0.411764706
-4.441134	0.411188811
-4.437096	0.410614525
-4.425423	0.410041841
-4.418578	0.409470752
-4.413501	0.408901252
-4.412039	0.408333333
-4.405779	0.40776699
-4.403065	0.407202216
-8.184596	0.406976744
-4.398797	0.406639004
-4.395527	0.406077348
-4.395067	0.405517241
-4.383981	0.404958678
-4.343472	0.404401651
-4.33085	0.403846154
-4.330077	0.403292181
-4.321915	0.402739726
-4.303799	0.402188783
-4.303161	0.401639344
-4.299532	0.401091405
-4.294163	0.400544959
-4.28374	0.4
-4.277331	0.399456522
-4.263307	0.398914518
-4.252465	0.398373984
-4.195725	0.397849462
-4.242887	0.397834912
-4.183119	0.397315436
-4.234605	0.397297297
-4.182359	0.396782842
-4.225375	0.396761134
-4.181923	0.396251673
-4.219278	0.396226415
-4.170904	0.395721925
-4.206403	0.395693136
-4.200621	0.395693136
-8.189756	0.395348837
-8.189408	0.395348837
-4.170562	0.395193592
-4.145348	0.394666667
-4.136513	0.394141145
-4.135405	0.393617021
-4.134786	0.39309429
-4.127297	0.392572944
-4.103541	0.39205298
-4.103523	0.391534392
-4.096167	0.391017173
-8.201337	0.390532544
-4.092692	0.390501319
-4.090863	0.389986825
-4.075732	0.389473684
-4.065497	0.388961892
-4.044684	0.388451444
-8.200789	0.388235294
-4.036332	0.387942333
-4.034726	0.387434555
-4.021343	0.386928105
-4.018978	0.386422977
-8.198711	0.385964912
-8.190634	0.385964912
-4.011035	0.385919166
-4.010841	0.385416667
-4.009352	0.384915475
-4.007219	0.384415584
-3.984272	0.383916991
-3.982249	0.383419689
-3.967957	0.382923674
-3.961863	0.382428941
-3.953058	0.381935484
-3.928784	0.381443299
-8.217563	0.380952381
-3.914575	0.380952381
-3.910388	0.380462725
-3.88293	0.379974326
-3.882571	0.37948718
-3.866277	0.37900128
-3.861748	0.378516624
-3.832106	0.378033206
-3.828555	0.37755102
-3.817971	0.377070064
-3.812012	0.376590331
-3.756398	0.376111817
-3.744517	0.375634518
-3.729325	0.375158428
-3.723264	0.374683544
-3.701944	0.374209861
-3.692858	0.373737374
-3.692183	0.373266078
-3.691208	0.37279597
-3.673013	0.372327044
-3.667153	0.371859297
-3.624286	0.371392723
-8.239714	0.371257485
-3.609739	0.370927318
-3.609548	0.370463079
-3.598043	0.37
-3.570063	0.369538077
-3.56262	0.369077307
-8.236852	0.369047619
-8.222166	0.369047619
-3.547347	0.368617684
-3.533089	0.368159204
-3.519813	0.367701863
-3.478061	0.367245658
-3.443862	0.366790582
-3.430485	0.366336634
-3.403796	0.365883807
-3.386787	0.365432099
-3.382283	0.364981504
-3.379373	0.36453202
-3.368259	0.364083641
-3.366584	0.363636364
-3.335887	0.363190184
-3.315903	0.362745098
-3.308262	0.362301102
-3.284592	0.361858191
-8.240216	0.361445783
-3.28284	0.361416361
-3.247303	0.36097561
-3.157683	0.360535932
-3.132254	0.360097324
-3.106113	0.359659781
-3.070367	0.359223301
-3.026951	0.358787879
-3.012664	0.358353511
-2.995305	0.357920194
-2.993581	0.357487923
-2.960608	0.357056695
-2.956066	0.356626506
-2.953809	0.356197353
-2.923486	0.355769231
-2.918119	0.355342137
-2.91532	0.354916067
-2.910527	0.354491018
-2.862425	0.354066986
-2.845541	0.353643967
-2.834931	0.353221957
-2.822047	0.352800954
-2.804874	0.352380952
-2.735868	0.35196195
-2.717624	0.351543943
-2.684998	0.351126928
-2.561323	0.350710901
-2.430405	0.350295858
-2.405804	0.349881797
-2.38757	0.349468713
-8.247588	0.34939759
-8.243446	0.34939759
-2.375972	0.349056604
-2.283246	0.348645465
-2.256189	0.348235294
-2.236169	0.347826087
-2.204175	0.34741784
-2.186559	0.347010551
-2.140507	0.346604216
-2.098404	0.34619883
-2.032799	0.345794393
-2.002026	0.345390899
-1.994447	0.344988345
-1.846642	0.344586729
-1.789149	0.344186047
-1.778382	0.343786295
-1.729907	0.343387471
-1.579753	0.342989571
-1.426195	0.342592593
-1.26575	0.342196532
-1.239771	0.341801386
-0.970982	0.341407151
-0.966971	0.341013825
-0.945067	0.340621404
-0.836703	0.340229885
-0.666472	0.339839265
-0.654822	0.339449541
-8.254872	0.339393939
-0.513545	0.33906071
0.545654	0.338672769
0.794726	0.338285714
0.869748	0.337899543
1.984336	0.337514253
-8.278189	0.327272727
-8.271765	0.327272727
-8.280057	0.317073171
-8.285451	0.304878049
-8.352181	0.294478528
-8.340598	0.292682927
-8.305887	0.292682927
-8.358471	0.283950617
-8.356781	0.283950617
-8.388027	0.273291926
-8.372833	0.273291926
-8.395638	0.2625
-8.39048	0.2625
-8.430607	0.251572327
-8.440248	0.238993711
-8.443018	0.226415094
-8.482733	0.21656051
-8.469552	0.215189873
-8.460121	0.213836478
-8.444472	0.213836478
-8.483137	0.205128205
-8.487967	0.192307692
-8.483667	0.192307692
-8.552296	0.181818182
-8.537296	0.180645161
-8.519689	0.180645161
-8.557638	0.169934641
-8.557754	0.156862745
-8.581926	0.14379085
-8.649112	0.130718954
-8.743765	0.12
-8.68932	0.119205298
-8.678562	0.118421053
-8.662851	0.117647059
-8.659647	0.117647059
-8.794337	0.10738255
-8.912398	0.093959732
-8.887256	0.093959732
-8.927666	0.081081081
-8.970141	0.067567568
-8.972973	0.054054054
-9.050911	0.040540541
-9.100927	0.027027027
-9.392413	0.013513514
-9.122185	0.013513514
