# Supplementary material for: Computer-aided design of multi-target ligands at A1R, A2AR and PDE10A, key proteins in neurodegenerative diseases
Source: J Cheminform. 2017 Dec 30;9:67. doi: 10.1186/s13321-017-0249-4 (PMC5748027; doi:10.1186/s13321-017-0249-4)
Supplement: Supplementary file 4 — Additional file 4. CSV file of computed F1 scores of the A2AR docking model. [file 13321_2017_249_MOESM4_ESM.csv]

Threshold	F1_score
-8.493669	0.605128205
-8.483672	0.602040816
-8.477464	0.598984772
-8.499314	0.597938144
-8.464552	0.595959596
-8.436815	0.592964824
-8.433302	0.59
-8.523865	0.587628866
-8.430137	0.587064677
-8.428849	0.584158416
-8.426426	0.581280788
-8.425952	0.578431373
-8.539522	0.577319588
-8.531427	0.577319588
-8.425704	0.575609756
-7.337198	0.574780059
-7.335766	0.573099415
-8.422438	0.572815534
-7.333147	0.571428571
-7.341454	0.570588235
-8.421017	0.570048309
-8.592918	0.569948187
-7.320287	0.569767442
-7.279788	0.568965517
-7.297868	0.568115942
-7.279686	0.567335244
-8.409322	0.567307692
-7.290269	0.566473988
-7.267042	0.565714286
-8.680234	0.565445026
-8.168716	0.565400844
-7.287501	0.564841499
-7.281778	0.564841499
-6.678382	0.564814815
-7.343382	0.564705882
-8.40161	0.564593301
-7.255185	0.564102564
-6.669644	0.563510393
-8.151128	0.56302521
-8.64944	0.5625
-7.254955	0.5625
-6.665871	0.562211982
-7.176951	0.561983471
-8.391145	0.561904762
-6.689578	0.561484919
-6.662403	0.56091954
-7.249414	0.560906516
-8.351228	0.560747664
-8.14536	0.560669456
-7.172394	0.56043956
-8.194812	0.560344828
-6.660347	0.559633028
-8.627165	0.559585492
-8.609133	0.559585492
-8.177389	0.559322034
-8.172201	0.559322034
-7.24564	0.559322034
-8.388502	0.559241706
-6.634507	0.559090909
-7.169044	0.55890411
-7.353751	0.558823529
-7.347098	0.558823529
-6.995002	0.558375635
-6.659167	0.558352403
-8.138663	0.558333333
-8.343781	0.558139535
-7.185087	0.55801105
-7.179409	0.55801105
-8.187989	0.557939914
-8.707876	0.557894737
-6.634124	0.557823129
-7.244508	0.557746479
-7.15621	0.557377049
-6.656973	0.557077626
-6.992629	0.556962025
-6.696043	0.556844548
-8.387143	0.556603774
-6.742095	0.556603774
-6.632097	0.556561086
-7.372468	0.556213018
-7.241708	0.556179775
-8.131537	0.556016598
-7.15551	0.555858311
-6.772028	0.555819477
-6.6552	0.555808656
-6.652113	0.555808656
-8.342578	0.555555556
-8.18431	0.555555556
-6.992503	0.555555556
-6.629763	0.55530474
-6.728549	0.555294118
-7.386175	0.555223881
-6.997451	0.554707379
-6.995655	0.554707379
-7.23206	0.554621849
-7.36347	0.554572271
-7.361075	0.554572271
-6.767225	0.55450237
-7.150653	0.554347826
-7.413475	0.554216868
-6.989655	0.554156171
-8.195193	0.554112554
-6.627841	0.554054054
-7.192351	0.554016621
-8.381403	0.55399061
-8.351678	0.55399061
-6.724974	0.55399061
-8.124616	0.553719008
-6.951369	0.55361596
-7.376801	0.553571429
-6.599013	0.553571429
-8.182271	0.553191489
-8.181208	0.553191489
-7.424191	0.553191489
-6.766185	0.553191489
-6.755842	0.553191489
-7.228994	0.553072626
-8.335402	0.552995392
-7.140717	0.552845529
-6.625265	0.552808989
-6.980245	0.552763819
-6.720422	0.552693208
-7.396288	0.552552553
-6.791684	0.552380952
-6.772838	0.552380952
-6.594312	0.55233853
-6.940847	0.552238806
-6.699856	0.552204176
-6.697132	0.552204176
-6.84021	0.552058111
-7.375867	0.551928783
-7.374625	0.551928783
-7.068913	0.551724138
-6.91506	0.551724138
-6.618083	0.551569507
-7.225219	0.551532033
-7.420887	0.551515152
-8.123944	0.551440329
-6.718349	0.551401869
-6.975581	0.551378446
-7.124767	0.551351351
-6.576058	0.551111111
-6.997595	0.551020408
-7.389692	0.550898204
-7.386772	0.550898204
-6.937955	0.550868486
-6.835	0.550724638
-8.323733	0.550458716
-6.911845	0.55036855
-6.602701	0.550335571
-6.600727	0.550335571
-7.067699	0.55026455
-6.806161	0.550239235
-6.712586	0.55011655
-7.219782	0.55
-6.973921	0.55
-6.966596	0.55
-6.573491	0.549889135
-6.87795	0.549878346
-7.117352	0.549865229
-7.420659	0.549848943
-7.41489	0.549848943
-6.497649	0.54978355
-6.936285	0.549504951
-6.834115	0.54939759
-8.118287	0.549180328
-6.90441	0.549019608
-6.803298	0.548926014
-6.79857	0.548926014
-6.709639	0.548837209
-6.702276	0.548837209
-7.062433	0.548812665
-7.426745	0.548780488
-7.426019	0.548780488
-6.57066	0.548672566
-7.747735	0.548611111
-6.495646	0.548596112
-6.875344	0.548543689
-6.848301	0.548543689
-7.216943	0.548476454
-7.207961	0.548476454
-7.11588	0.548387097
-6.479793	0.548179872
-6.930957	0.548148148
-6.919118	0.548148148
-6.826828	0.548076923
-8.32285	0.547945206
-7.07408	0.54787234
-8.223262	0.547826087
-6.509942	0.547826087
-6.902682	0.547677262
-6.565914	0.547461369
-6.490931	0.547413793
-8.712653	0.547368421
-8.707891	0.547368421
-7.048546	0.547368421
-7.0052	0.547314578
-6.477556	0.547008547
-8.115256	0.546938776
-7.11036	0.54691689
-6.810287	0.54676259
-6.80779	0.54676259
-7.742872	0.546712803
-6.50659	0.546637744
-6.500656	0.546637744
-7.023409	0.546391753
-6.902175	0.546341463
-6.901506	0.546341463
-6.542702	0.546255507
-6.490362	0.546236559
-7.042351	0.545931759
-7.001734	0.545918367
-6.998778	0.545918367
-6.467579	0.545842218
-8.722765	0.545454546
-8.309461	0.545454546
-8.204812	0.545454546
-8.198366	0.545454546
-7.513618	0.545454546
-7.109267	0.545454546
-7.030656	0.545454546
-6.490139	0.545064378
-6.482603	0.545064378
-6.539347	0.545054945
-7.012821	0.544987147
-7.735817	0.544827586
-8.11148	0.544715447
-6.465955	0.544680851
-6.52135	0.544662309
-6.51307	0.544662309
-7.03923	0.544502618
-7.427994	0.544342508
-7.028339	0.544041451
-7.107111	0.544
-6.537889	0.543859649
-7.510417	0.54375
-7.010646	0.543589744
-7.006345	0.543589744
-7.756594	0.543554007
-7.749796	0.543554007
-6.45903	0.543524416
-8.756563	0.543478261
-6.425725	0.543157895
-7.03369	0.54308094
-8.292276	0.542986425
-7.731839	0.542955327
-6.525868	0.542669584
-7.026549	0.542635659
-7.024822	0.542635659
-8.722553	0.542553192
-7.102887	0.542553192
-7.076906	0.542553192
-8.108601	0.542510122
-6.456465	0.542372881
-7.504016	0.542056075
-6.421881	0.542016807
-7.032939	0.541666667
-7.032255	0.541666667
-8.253628	0.541484716
-8.234196	0.541484716
-6.523808	0.541484716
-6.522297	0.541484716
-7.650634	0.541254125
-6.4532	0.541226216
-7.723672	0.54109589
-7.524086	0.540880503
-7.518737	0.540880503
-6.414958	0.540880503
-8.746931	0.540540541
-8.291208	0.540540541
-7.501614	0.540372671
-8.105935	0.540322581
-6.450527	0.540084388
-6.433028	0.540084388
-7.667488	0.54
-7.44705	0.539877301
-6.397679	0.539748954
-8.720716	0.53968254
-8.719883	0.53968254
-7.638825	0.539473684
-7.706581	0.539249147
-7.46975	0.53869969
-6.391311	0.538622129
-7.765448	0.538461539
-7.765423	0.538461539
-5.837492	0.538461539
-6.363294	0.538302277
-7.445362	0.5382263
-7.438008	0.5382263
-7.664056	0.53820598
-8.093675	0.53815261
-8.285187	0.538116592
-7.628617	0.537704918
-8.743217	0.537634409
-8.730083	0.537634409
-6.390924	0.5375
-5.830214	0.537477148
-7.704325	0.537414966
-6.351572	0.537190083
-7.468544	0.537037037
-7.686906	0.536912752
-5.823193	0.53649635
-7.662536	0.536423841
-7.660894	0.536423841
-6.379523	0.536382536
-7.5255	0.536277603
-6.343861	0.536082474
-8.08782	0.536
-7.612448	0.535947712
-5.848008	0.535779817
-8.274227	0.535714286
-7.702815	0.53559322
-8.769924	0.535519126
-5.820894	0.535519126
-8.015732	0.535433071
-7.45885	0.535384615
-7.451604	0.535384615
-6.372397	0.53526971
-6.369973	0.53526971
-7.674082	0.535117057
-7.667872	0.535117057
-8.257529	0.535087719
-6.338038	0.534979424
-5.808747	0.534545455
-7.611859	0.534201954
-6.330369	0.533880904
-8.085935	0.533864542
-7.70158	0.533783784
-5.803378	0.533575318
-8.273937	0.533333333
-8.004169	0.533333333
-7.769051	0.533333333
-7.767945	0.533333333
-7.557713	0.533333333
-6.069625	0.532818533
-6.320582	0.532786885
-5.794649	0.532608696
-7.604129	0.532467533
-5.873686	0.532347505
-5.848926	0.532110092
-7.700251	0.531986532
-7.689858	0.531986532
-6.056944	0.531791908
-8.077228	0.531746032
-6.315393	0.531697342
-7.557078	0.53164557
-5.791788	0.53164557
-5.865358	0.531365314
-6.001217	0.531309298
-8.002334	0.53125
-6.105216	0.531007752
-8.270251	0.530973451
-6.054436	0.530769231
-7.598972	0.530744337
-5.791318	0.530685921
-6.311629	0.530612245
-5.865051	0.53038674
-6.281673	0.530364373
-5.996612	0.53030303
-6.09699	0.529980658
-6.094715	0.529980658
-7.549088	0.529968454
-7.535594	0.529968454
-6.049438	0.52975048
-5.787236	0.52972973
-8.065124	0.529644269
-8.019148	0.529644269
-5.876506	0.52962963
-6.311165	0.529531568
-5.864626	0.529411765
-5.99206	0.529300567
-6.267545	0.529292929
-7.992936	0.529182879
-6.11735	0.529182879
-7.597755	0.529032258
-5.772947	0.528776978
-6.049249	0.528735632
-7.568714	0.52866242
-8.264159	0.528634361
-6.010498	0.52851711
-6.00339	0.52851711
-6.295212	0.528455285
-5.863845	0.528440367
-5.861323	0.528440367
-5.987034	0.528301887
-6.261804	0.528225807
-7.778005	0.528169014
-7.773649	0.528169014
-6.108379	0.52815534
-6.106729	0.52815534
-5.769619	0.527827648
-6.043578	0.527724665
-8.803354	0.527472528
-6.286683	0.527383367
-6.283892	0.527383367
-7.587285	0.52733119
-5.982285	0.527306968
-6.244888	0.527162978
-7.986775	0.527131783
-5.769598	0.52688172
-6.175514	0.526732673
-6.040425	0.526717557
-6.145383	0.526522593
-8.260468	0.52631579
-8.258598	0.52631579
-6.119922	0.52631579
-5.981469	0.52631579
-5.926147	0.526119403
-6.239885	0.526104418
-5.767313	0.525939177
-5.886067	0.525925926
-5.885244	0.525925926
-6.030761	0.525714286
-6.011334	0.525714286
-6.175007	0.5256917
-7.581053	0.525641026
-6.142654	0.525490196
-5.963716	0.52532833
-5.909694	0.525139665
-7.975909	0.525096525
-6.229784	0.5250501
-5.76381	0.525
-6.211663	0.524850895
-6.168552	0.524654832
-8.790004	0.524590164
-8.778892	0.524590164
-6.142248	0.52446184
-5.954608	0.524344569
-5.905419	0.524163569
-5.761435	0.524064171
-6.218837	0.524
-7.576603	0.523961661
-6.182226	0.523809524
-6.181054	0.523809524
-6.161966	0.523622047
-6.150219	0.523622047
-6.14178	0.5234375
-5.953091	0.523364486
-5.929112	0.523364486
-5.894801	0.523191095
-5.894096	0.523191095
-5.758781	0.523131673
-7.957507	0.523076923
-7.814423	0.522968198
-7.780749	0.522968198
-6.2187	0.522954092
-7.920609	0.522727273
-6.137079	0.522417154
-6.126823	0.522417154
-7.573788	0.522292994
-7.573293	0.522292994
-5.743726	0.522202487
-6.215099	0.521912351
-6.212598	0.521912351
-5.743511	0.521276596
-7.955385	0.521072797
-7.910147	0.520754717
-7.892042	0.520446097
-7.892042	0.520446097
-5.742571	0.520353982
-5.733294	0.519434629
-8.815159	0.519337017
-7.93267	0.51908397
-7.909568	0.518796993
-5.711897	0.518518519
-7.827511	0.517730497
-5.706468	0.517605634
-7.92674	0.517110266
-7.920647	0.517110266
-7.900534	0.516853933
-5.706147	0.516695958
-7.891156	0.516605166
-5.703172	0.515789474
-7.895965	0.514925373
-7.894472	0.514925373
-5.697366	0.514886165
-7.887188	0.514705882
-7.859279	0.514492754
-5.695004	0.513986014
-5.639738	0.513793103
-5.68189	0.513089005
-5.638556	0.512908778
-7.876066	0.512820513
-7.857767	0.512635379
-7.836026	0.512455516
-5.672042	0.512195122
-5.637963	0.512027491
-5.6662	0.511304348
-5.649533	0.511226252
-5.647682	0.511226252
-5.631051	0.511149228
-7.874095	0.510948905
-7.855006	0.510791367
-7.834362	0.510638298
-7.830473	0.510638298
-5.66474	0.510416667
-5.628894	0.510273973
-5.656506	0.509532062
-5.622888	0.509401709
-7.860751	0.509090909
-7.860602	0.509090909
-7.848647	0.508960574
-5.652262	0.508650519
-5.649866	0.508650519
-5.621467	0.508532423
-8.82119	0.508287293
-5.615602	0.507666099
-7.845313	0.507142857
-7.838478	0.507142857
-5.615058	0.506802721
-5.611713	0.505942275
-5.609255	0.505084746
-5.601721	0.504230118
-5.597177	0.503378378
-5.592185	0.502529511
-5.591962	0.501683502
-5.582734	0.500840336
-8.841647	0.5
-5.577366	0.5
-5.573319	0.499162479
-5.562159	0.498327759
-5.559683	0.497495826
-8.827302	0.497237569
-8.823452	0.497237569
-5.558037	0.496666667
-5.5571	0.495840266
-5.55506	0.495016611
-5.550866	0.494195688
-5.548378	0.493377483
-5.544111	0.492561984
-5.54188	0.491749175
-8.858003	0.491620112
-5.54147	0.490939045
-5.540894	0.490131579
-5.539284	0.489326765
-5.533734	0.48852459
-5.53122	0.487725041
-5.531002	0.486928105
-5.528955	0.486133768
-5.528362	0.48534202
-5.521941	0.484552846
-5.520401	0.483766234
-5.518377	0.482982172
-5.518365	0.482200647
-5.506707	0.481421648
-5.50365	0.480645161
-8.861922	0.480446927
-5.48986	0.479871176
-5.483751	0.479099679
-5.481862	0.478330658
-5.430117	0.477848101
-5.480808	0.477564103
-5.428584	0.477093207
-5.478689	0.4768
-5.427224	0.476340694
-5.477977	0.476038339
-5.405043	0.475590551
-5.45058	0.475435816
-5.442169	0.475435816
-5.467488	0.475279107
-5.39992	0.474842767
-5.467461	0.474522293
-5.399149	0.474097331
-5.46231	0.473767886
-5.397202	0.473354232
-5.460409	0.473015873
-5.457365	0.473015873
-5.383861	0.472613459
-5.382912	0.471875
-5.382591	0.471138846
-5.371289	0.470404984
-5.367352	0.469673406
-8.866094	0.469273743
-5.367224	0.468944099
-5.362802	0.468217054
-5.36152	0.46749226
-5.356067	0.466769706
-5.354955	0.466049383
-5.349118	0.465331279
-5.345911	0.464615385
-5.333821	0.46390169
-5.333173	0.463190184
-5.329684	0.462480858
-5.322696	0.4617737
-5.321588	0.461068702
-5.319878	0.460365854
-5.302085	0.459909228
-5.315738	0.459665145
-5.301462	0.459214502
-5.314855	0.458966565
-5.299536	0.45852187
-5.307978	0.458270106
-8.870685	0.458100559
-8.867857	0.458100559
-5.29452	0.457831325
-5.303437	0.457575758
-5.302221	0.457575758
-5.283988	0.457142857
-5.282218	0.456456457
-5.280442	0.455772114
-5.279042	0.45508982
-5.274982	0.454409567
-5.262593	0.453731343
-5.262511	0.453055142
-5.261638	0.452380952
-5.260715	0.451708767
-5.259493	0.451038576
-5.229658	0.450951684
-5.259089	0.45037037
-5.221423	0.450292398
-5.2579	0.449704142
-5.218701	0.449635037
-8.89755	0.449438202
-8.888676	0.449438202
-5.236424	0.449339207
-5.254541	0.449039882
-5.209368	0.448979592
-5.230226	0.448680352
-5.229763	0.448680352
-5.251624	0.448377581
-5.196105	0.448326055
-5.250218	0.447717231
-5.19548	0.447674419
-5.24917	0.447058824
-5.242421	0.447058824
-5.194142	0.447024673
-5.190341	0.446376812
-5.189915	0.445730825
-5.184687	0.445086705
-5.180625	0.444444444
-5.180248	0.443804035
-5.151357	0.443490701
-5.178021	0.443165468
-5.140615	0.442857143
-5.174105	0.442528736
-5.139178	0.442225392
-5.166036	0.441893831
-5.136616	0.441595442
-5.16029	0.441260745
-5.155698	0.441260745
-5.13052	0.440967283
-8.910161	0.440677966
-5.115068	0.440340909
-5.112914	0.439716312
-5.110054	0.439093484
-5.104951	0.438472419
-5.101049	0.437853107
-5.100506	0.437235543
-5.096879	0.436619718
-5.092539	0.436005626
-5.087623	0.435393258
-5.084494	0.434782609
-5.0817	0.43417367
-5.080236	0.433566434
-5.072333	0.432960894
-5.054696	0.432357043
-5.053491	0.431754875
-5.03606	0.431154381
-4.95275	0.431105048
-5.033636	0.430555556
-4.951083	0.430517711
-4.978283	0.430136986
-5.029643	0.429958391
-4.938573	0.429931973
-4.961013	0.429548564
-8.950711	0.429378531
-8.933535	0.429378531
-5.029426	0.429362881
-4.934251	0.429347826
-4.989945	0.429160935
-4.958666	0.428961749
-4.956176	0.428961749
-5.021886	0.428769018
-4.933056	0.428765265
-4.986059	0.428571429
-4.930695	0.428184282
-5.018938	0.428176796
-4.985609	0.427983539
-4.978459	0.427983539
-4.913978	0.427604871
-5.016637	0.427586207
-4.905457	0.427027027
-5.012679	0.426997245
-4.990236	0.426997245
-4.901372	0.426450742
-4.877646	0.425876011
-4.87723	0.425302826
-4.87572	0.424731183
-4.874737	0.424161074
-4.866863	0.423592493
-4.862028	0.423025435
-4.854722	0.422459893
-4.834531	0.421895861
-4.822157	0.421333333
-4.771027	0.421192053
-4.813548	0.420772304
-4.765318	0.420634921
-8.98513	0.420454546
-8.976813	0.420454546
-4.805438	0.420212766
-4.74782	0.42007926
-4.792042	0.419654715
-4.741902	0.419525066
-4.785363	0.419098143
-4.771478	0.419098143
-4.740191	0.418972332
-4.738863	0.418421053
-4.732564	0.417871222
-4.716771	0.417322835
-4.707348	0.416775885
-4.706454	0.416230367
-4.703134	0.415686275
-4.691834	0.415143603
-4.687678	0.414602347
-4.677279	0.4140625
-4.660414	0.413524057
-4.658612	0.412987013
-4.658062	0.412451362
-4.655587	0.411917098
-9.008983	0.411428571
-4.627985	0.411384217
-4.586223	0.410852713
-4.578316	0.410322581
-4.566996	0.409793814
-4.555974	0.409266409
-4.534353	0.40874036
-4.525855	0.408215661
-4.519303	0.407692308
-4.519224	0.407170295
-4.517326	0.406649616
-4.509373	0.406130268
-4.508219	0.405612245
-4.504318	0.405095541
-4.49205	0.404580153
-4.483823	0.404066074
-4.481683	0.4035533
-4.475584	0.403041825
-4.472638	0.402531646
-4.464141	0.402022756
-4.440201	0.401515152
-4.420184	0.401008827
-4.408218	0.400503778
-9.020905	0.4
-9.012603	0.4
-4.407824	0.4
-4.391134	0.399497487
-4.390875	0.398996236
-4.380005	0.398496241
-4.371694	0.397997497
-4.366164	0.3975
-4.362393	0.397003745
-4.35595	0.396508728
-4.352294	0.396014944
-4.198808	0.395550062
-4.350841	0.395522388
-4.190981	0.395061728
-4.324789	0.395031056
-4.178292	0.394574599
-4.317427	0.394540943
-4.161585	0.39408867
-4.28477	0.394052045
-4.061984	0.393643032
-4.150282	0.393603936
-4.270858	0.393564356
-4.206512	0.393564356
-4.057843	0.393162393
-4.122965	0.393120393
-4.052358	0.392682927
-4.110856	0.392638037
-4.031512	0.392204629
-4.107249	0.392156863
-4.016121	0.391727494
-4.10189	0.391676867
-4.090174	0.391676867
-3.994136	0.391251519
-9.034989	0.390804598
-3.926624	0.390776699
-3.80469	0.390361446
-3.884402	0.39030303
-3.792656	0.389891697
-3.850944	0.389830509
-3.787053	0.389423077
-3.849782	0.389359129
-3.785228	0.388955582
-3.845594	0.388888889
-3.781886	0.388489209
-3.84207	0.388419783
-3.831055	0.388419783
-3.770083	0.388023952
-3.765415	0.387559809
-3.755944	0.387096774
-3.710589	0.386634845
-3.684736	0.386174017
-3.661968	0.385714286
-3.654073	0.385255648
-3.651052	0.3847981
-3.61824	0.384341637
-3.61641	0.383886256
-3.613651	0.383431953
-3.585604	0.382978723
-3.584192	0.382526564
-3.515177	0.382075472
-3.287469	0.381625442
-3.276734	0.381176471
-3.206936	0.380728555
-3.172437	0.38028169
-3.104003	0.379835873
-3.081359	0.379391101
-9.039345	0.379310345
-2.984949	0.378947368
-2.923617	0.378504673
-2.899001	0.378063011
-2.888041	0.377622378
-2.796686	0.377182771
-2.707685	0.376744186
-2.683874	0.37630662
-2.659739	0.37587007
-2.608299	0.375434531
-2.577483	0.375
-2.336036	0.374566474
-2.288054	0.374133949
-2.157972	0.373702422
-1.981289	0.373271889
-1.831117	0.372842348
-1.823774	0.372413793
-1.820306	0.371986223
-1.551684	0.371559633
-1.323317	0.371134021
-1.299873	0.370709382
-0.504921	0.370285714
-0.447197	0.369863014
-9.042636	0.367816092
-9.053216	0.356321839
-9.046364	0.356321839
-9.073683	0.346820809
-9.116234	0.337209302
-9.115278	0.335260116
-9.106998	0.335260116
-9.146893	0.32748538
-9.1257	0.32748538
-9.191013	0.317647059
-9.222491	0.305882353
-9.281981	0.294117647
-9.292882	0.282352941
-9.3489	0.270588235
-9.310148	0.270588235
-9.39262	0.26035503
-9.397251	0.24852071
-9.437566	0.236686391
-9.460985	0.224852071
-9.464402	0.213017752
-9.480023	0.201183432
-9.488682	0.189349112
-9.493377	0.177514793
-9.521689	0.165680473
-9.49961	0.165680473
-9.525306	0.154761905
-9.580939	0.142857143
-9.56593	0.142857143
-9.688423	0.131736527
-9.718204	0.119760479
-9.749423	0.107784431
-9.799353	0.095808383
-9.790895	0.095808383
-9.834337	0.084337349
-9.821283	0.084337349
-9.835228	0.072727273
-9.956164	0.060606061
-9.878593	0.060606061
-10.073579	0.048780488
-10.014298	0.048780488
-10.178756	0.036809816
-10.122108	0.036809816
-10.237514	0.024691358
-10.415204	0.012345679
-10.313446	0.012345679
-10.455737	0
