# Supplementary material for: Computer-aided design of multi-target ligands at A1R, A2AR and PDE10A, key proteins in neurodegenerative diseases
Source: J Cheminform. 2017 Dec 30;9:67. doi: 10.1186/s13321-017-0249-4 (PMC5748027; doi:10.1186/s13321-017-0249-4)
Supplement: Supplementary file 5 — Additional file 5. CSV file of computed F1 scores of the PDE10A docking model. [file 13321_2017_249_MOESM5_ESM.csv]

Threshold	F1_score
-6.49351	0.598425197
-6.491989	0.596858639
-6.490992	0.595300261
-6.501119	0.594736842
-6.697041	0.593837535
-6.474722	0.59375
-6.467743	0.592207792
-6.694663	0.592178771
-6.730156	0.590909091
-6.230858	0.590799032
-6.465477	0.590673575
-6.823531	0.590643275
-6.680842	0.590529248
-6.535723	0.590425532
-6.641047	0.590163934
-6.704364	0.58988764
-6.701153	0.58988764
-6.579356	0.589812332
-6.516295	0.589473684
-6.511984	0.589473684
-6.228669	0.589371981
-6.728075	0.589235128
-6.460509	0.589147287
-6.820505	0.588921283
-6.676547	0.588888889
-6.532187	0.588859416
-6.770112	0.588571429
-6.636996	0.588555858
-7.162089	0.588235294
-6.56078	0.588235294
-6.227099	0.587951807
-6.656653	0.587912088
-6.442758	0.587628866
-6.718944	0.587570622
-6.234334	0.587378641
-6.234097	0.587378641
-6.531075	0.587301587
-6.664061	0.587257618
-6.818034	0.587209302
-6.630548	0.586956522
-6.748309	0.586894587
-6.740661	0.586894587
-6.286912	0.586797066
-6.55159	0.586666667
-6.546927	0.586666667
-6.224539	0.586538462
-6.832769	0.586510264
-6.827978	0.586510264
-7.479399	0.586466165
-7.159881	0.586319218
-6.650413	0.58630137
-6.649127	0.58630137
-6.303198	0.586206897
-6.441383	0.586118252
-6.592901	0.586021505
-6.586648	0.586021505
-6.718265	0.585915493
-6.708257	0.585915493
-6.530414	0.585751979
-6.516455	0.585751979
-6.662412	0.585635359
-6.810783	0.585507246
-6.628458	0.585365854
-6.268922	0.585365854
-7.135454	0.585209003
-6.222416	0.585131895
-6.30133	0.584766585
-6.435179	0.584615385
-6.79274	0.584527221
-6.779697	0.584527221
-7.159835	0.584415584
-7.465925	0.584269663
-6.661888	0.584022039
-6.659614	0.584022039
-6.262864	0.583941606
-6.259665	0.583941606
-6.807549	0.583815029
-6.612287	0.583783784
-6.221091	0.583732057
-7.162334	0.583606557
-6.365453	0.583541147
-7.293053	0.583333333
-7.126736	0.583333333
-6.29579	0.583333333
-6.293722	0.583333333
-6.426399	0.583120205
-6.313022	0.582716049
-6.306069	0.582716049
-7.144102	0.582524272
-6.886265	0.582352941
-6.863403	0.582352941
-6.219756	0.582338902
-6.596082	0.582210243
-6.595377	0.582210243
-7.272371	0.582191781
-6.801697	0.582132565
-7.46197	0.582089552
-6.350866	0.582089552
-6.422733	0.581632653
-7.125724	0.581469649
-7.29077	0.581314879
-7.517864	0.581132076
-7.515381	0.581132076
-6.216302	0.580952381
-7.442418	0.580882353
-7.136288	0.580645161
-7.136	0.580645161
-6.342609	0.580645161
-6.801671	0.58045977
-6.794135	0.58045977
-7.013904	0.580246914
-7.249155	0.580204778
-6.420683	0.580152672
-6.373053	0.58
-7.455511	0.579925651
-7.411825	0.579710145
-7.102087	0.579617834
-6.210091	0.579572447
-7.290105	0.579310345
-6.338793	0.579207921
-6.323906	0.579207921
-7.166267	0.578947368
-7.436284	0.578754579
-6.417591	0.578680203
-7.012534	0.578461539
-7.308296	0.578397213
-7.301019	0.578397213
-6.022282	0.578366446
-7.237298	0.578231293
-6.207615	0.578199052
-6.901512	0.578171091
-7.539498	0.577946768
-7.45455	0.577777778
-7.094502	0.577777778
-7.029992	0.577639752
-7.405947	0.577617329
-7.280558	0.577319588
-7.275108	0.577319588
-6.408282	0.57721519
-6.022126	0.577092511
-7.164216	0.57704918
-7.164059	0.57704918
-5.966273	0.576923077
-6.207066	0.576832151
-7.052932	0.576802508
-7.009142	0.576687117
-7.429141	0.576642336
-7.373592	0.576512456
-6.387484	0.576441103
-7.233988	0.576271186
-7.092204	0.575949367
-6.064287	0.575892857
-7.020171	0.575851393
-7.019815	0.575851393
-6.021678	0.575824176
-7.531547	0.575757576
-7.52356	0.575757576
-6.403899	0.575757576
-5.96353	0.575692964
-7.453711	0.575645757
-7.448096	0.575645757
-7.404518	0.575539568
-6.201962	0.575471698
-7.19616	0.575250836
-6.030198	0.575221239
-6.026933	0.575221239
-7.052455	0.575
-6.383465	0.575
-6.373971	0.575
-7.005598	0.574923547
-6.086484	0.574660634
-6.055107	0.574610245
-6.017059	0.574561404
-7.427727	0.574545455
-7.416162	0.574545455
-7.362234	0.574468085
-5.962425	0.574468085
-7.210982	0.574324324
-6.402938	0.574307305
-7.166565	0.574257426
-7.09144	0.574132492
-6.201936	0.574117647
-6.065424	0.573991031
-5.974187	0.573875803
-5.971098	0.573875803
-7.399093	0.573476703
-7.313556	0.573426573
-6.18387	0.573426573
-6.083164	0.573363431
-7.186358	0.573333333
-6.049124	0.573333333
-6.016145	0.573304158
-5.95935	0.573248408
-7.051338	0.573208723
-7.037492	0.573208723
-6.989743	0.573170732
-6.400984	0.572864322
-6.393278	0.572864322
-6.195324	0.572769953
-6.064821	0.572706935
-6.064595	0.572706935
-7.540298	0.572519084
-7.359091	0.572438163
-7.206524	0.572390572
-7.081681	0.572327044
-7.076107	0.572327044
-6.901644	0.572271386
-6.173867	0.572093023
-6.078447	0.572072072
-6.033653	0.572062084
-6.030209	0.572062084
-6.016055	0.572052402
-5.958377	0.572033898
-7.577667	0.571428571
-7.384553	0.571428571
-7.381722	0.571428571
-7.184907	0.571428571
-6.986757	0.571428571
-6.193462	0.571428571
-6.088735	0.571428571
-6.088264	0.571428571
-5.956057	0.570824524
-5.987523	0.570815451
-6.013691	0.5708061
-6.072403	0.570786517
-6.068645	0.570786517
-6.166796	0.570765661
-7.204707	0.570469799
-7.203387	0.570469799
-7.356913	0.570422535
-6.153097	0.570114943
-6.193197	0.570093458
-6.192446	0.570093458
-6.982872	0.56969697
-5.953189	0.569620253
-6.013523	0.569565217
-7.17261	0.569536424
-6.111305	0.569476082
-6.166265	0.569444444
-7.571713	0.569230769
-6.152871	0.56880734
-7.344007	0.568421053
-5.934287	0.568421053
-6.006317	0.568329718
-6.108497	0.568181818
-6.09297	0.568181818
-6.16459	0.56812933
-7.588671	0.568093385
-7.620071	0.568
-6.982383	0.567975831
-7.169701	0.567656766
-7.167817	0.567656766
-6.143457	0.567505721
-5.933225	0.567226891
-6.005632	0.567099567
-7.567313	0.567049808
-6.160367	0.566820277
-6.15544	0.566820277
-5.993547	0.566523605
-5.993074	0.566523605
-7.32633	0.566433566
-7.319059	0.566433566
-6.914329	0.566371681
-6.909246	0.566371681
-6.979999	0.56626506
-6.136107	0.566210046
-6.126545	0.566210046
-5.887003	0.566115703
-5.928426	0.566037736
-7.586533	0.565891473
-7.582874	0.565891473
-6.005575	0.56587473
-7.61412	0.565737052
-5.915931	0.565488566
-6.936965	0.565476191
-5.881636	0.564948454
-7.547479	0.564885496
-7.540835	0.564885496
-5.9269	0.564853557
-6.000149	0.564655172
-6.964231	0.564564565
-5.90763	0.564315353
-6.936544	0.56379822
-5.875609	0.563786008
-5.926009	0.563674322
-7.61346	0.563492064
-5.993847	0.56344086
-5.993831	0.56344086
-5.901076	0.563146998
-5.889039	0.563146998
-6.963906	0.562874252
-5.874858	0.562628337
-7.591132	0.5625
-5.922887	0.5625
-5.917599	0.5625
-7.645187	0.562248996
-7.622875	0.562248996
-6.929319	0.562130178
-6.917958	0.562130178
-5.872218	0.56147541
-7.605707	0.561264822
-6.958105	0.56119403
-6.946478	0.56119403
-5.87162	0.560327198
-5.866519	0.559183674
-7.602685	0.559055118
-5.862896	0.558044807
-5.857283	0.556910569
-7.602402	0.556862745
-7.654748	0.556451613
-7.648771	0.556451613
-5.856787	0.555780933
-7.601665	0.5546875
-7.591508	0.5546875
-5.852635	0.55465587
-5.852199	0.553535354
-5.833211	0.553106212
-5.848366	0.552419355
-5.829033	0.552
-5.846253	0.551307847
-5.82808	0.550898204
-7.660897	0.550607287
-5.843209	0.550200803
-5.836931	0.550200803
-5.818667	0.549800797
-5.789482	0.549407115
-5.81201	0.548707754
-5.786668	0.548323471
-5.809264	0.547619048
-5.783498	0.547244095
-5.800764	0.546534654
-5.790552	0.546534654
-5.781538	0.546168959
-5.779721	0.545098039
-5.766602	0.544747082
-7.677878	0.544715447
-5.777271	0.544031311
-5.763591	0.54368932
-7.69481	0.543209877
-5.737204	0.543021033
-5.772912	0.54296875
-5.762858	0.542635659
-7.676512	0.542510122
-7.667248	0.542510122
-5.731264	0.541984733
-5.771938	0.541910331
-5.77175	0.541910331
-7.716478	0.541666667
-5.762316	0.541586074
-5.751404	0.541266795
-7.684831	0.540983607
-5.727469	0.540952381
-5.758752	0.540540541
-5.74651	0.540229885
-5.737622	0.540229885
-5.718689	0.539923954
-5.758728	0.539499037
-7.709656	0.539419087
-5.717153	0.538899431
-7.684626	0.53877551
-7.678117	0.53877551
-5.754952	0.538461539
-5.754481	0.538461539
-5.717115	0.537878788
-7.70367	0.537190083
-7.6951	0.537190083
-5.710822	0.536862004
-5.708319	0.535849057
-7.72005	0.535564854
-5.677317	0.535315985
-5.702003	0.534839925
-5.692795	0.534579439
-5.673805	0.53432282
-5.701447	0.533834587
-5.684552	0.53358209
-5.66133	0.533333333
-5.701387	0.532833021
-5.681528	0.532588454
-5.680753	0.532588454
-5.657614	0.532347505
-5.700408	0.531835206
-5.693842	0.531835206
-5.65693	0.531365314
-5.65605	0.53038674
-5.65112	0.529411765
-5.643148	0.528440367
-5.591426	0.527827648
-5.638941	0.527472528
-7.721495	0.527196653
-5.587358	0.52688172
-5.638518	0.526508227
-5.581742	0.525939177
-5.636375	0.525547445
-5.606782	0.525179856
-5.600106	0.525179856
-5.581246	0.525
-5.63494	0.524590164
-5.581151	0.524064171
-5.634797	0.523636364
-5.578517	0.523131673
-5.546211	0.522807018
-5.628104	0.522686025
-5.619596	0.522522523
-5.611772	0.522522523
-5.576599	0.522202487
-5.544615	0.521891419
-5.627497	0.52173913
-5.576349	0.521276596
-5.556507	0.521126761
-5.538739	0.520979021
-5.627485	0.52079566
-5.573101	0.520353982
-5.554982	0.520210896
-5.549421	0.520210896
-5.535196	0.520069808
-5.626375	0.519855596
-5.622234	0.519855596
-5.572718	0.519434629
-5.531667	0.519163763
-7.724098	0.518828452
-5.561492	0.518518519
-5.559664	0.518518519
-5.531027	0.51826087
-5.528685	0.517361111
-5.526994	0.516464471
-5.525301	0.515570934
-5.51925	0.514680484
-5.481638	0.514480409
-5.518143	0.513793103
-5.48111	0.513605442
-5.511434	0.512908778
-5.477554	0.512733447
-5.347901	0.51223491
-5.510534	0.512027491
-5.490572	0.511945393
-5.486323	0.511945393
-5.47747	0.511864407
-5.347428	0.511400652
-5.509984	0.511149228
-5.475065	0.510998308
-5.350319	0.510638298
-5.339002	0.510569106
-7.725921	0.510460251
-5.508565	0.510273973
-5.474407	0.510135135
-5.35019	0.509803922
-5.348524	0.509803922
-5.338165	0.50974026
-5.499312	0.509401709
-5.496192	0.509401709
-5.461253	0.509274874
-5.333338	0.508914101
-5.454596	0.508417508
-5.352297	0.508196721
-5.332718	0.508090615
-5.314144	0.508038585
-5.453186	0.507563025
-5.433912	0.507512521
-5.416019	0.507462687
-5.330199	0.50726979
-5.306709	0.507223114
-5.450354	0.506711409
-5.431576	0.506666667
-5.412414	0.506622517
-5.325828	0.506451613
-5.30249	0.506410256
-5.450068	0.505862647
-5.41934	0.505823627
-5.389142	0.505785124
-5.321398	0.505636071
-5.320506	0.505636071
-5.301579	0.5056
-5.443968	0.505016722
-5.435336	0.505016722
-5.418074	0.504983389
-5.41622	0.504983389
-5.380943	0.504950495
-5.36126	0.504918033
-5.357745	0.504918033
-5.29582	0.504792332
-5.373809	0.504118616
-5.292038	0.503987241
-5.370936	0.503289474
-5.289135	0.503184713
-5.362587	0.502463054
-5.36215	0.502463054
-5.285333	0.502384738
-7.729762	0.50209205
-5.282843	0.501587302
-5.279456	0.500792393
-5.277346	0.5
-5.27472	0.499210111
-5.266197	0.498422713
-5.262857	0.497637795
-5.258617	0.496855346
-5.251116	0.496075353
-7.764082	0.495798319
-5.158765	0.495412844
-5.245108	0.495297806
-5.155841	0.494656489
-5.242039	0.494522692
-5.154687	0.493902439
-5.238793	0.49375
-7.755692	0.493723849
-7.737107	0.493723849
-5.151191	0.493150685
-5.165772	0.493108729
-5.165396	0.493108729
-5.23861	0.492979719
-5.150346	0.492401216
-5.16963	0.492307692
-5.231307	0.492211838
-5.14434	0.491654021
-5.169144	0.491551459
-5.229634	0.491446345
-5.144236	0.490909091
-5.166942	0.490797546
-5.165892	0.490797546
-5.229114	0.49068323
-5.136322	0.490166415
-5.185822	0.489984592
-5.175157	0.489984592
-5.219169	0.489922481
-5.119633	0.48948949
-7.768323	0.489451477
-5.136208	0.489425982
-5.218926	0.489164087
-5.116074	0.488755622
-5.134181	0.488687783
-5.199458	0.488408037
-5.112965	0.488023952
-5.128842	0.487951807
-5.189403	0.487654321
-5.188348	0.487654321
-5.099559	0.487294469
-5.126165	0.487218045
-5.123158	0.487218045
-5.010671	0.486803519
-5.097757	0.486567164
-5.005393	0.486090776
-5.026323	0.486008837
-5.084401	0.485842027
-5.001267	0.485380117
-5.026283	0.485294118
-5.077615	0.485119048
-4.996829	0.484671533
-5.025077	0.484581498
-5.024841	0.484581498
-5.076566	0.484398217
-4.996246	0.483965015
-5.03434	0.483775811
-5.026596	0.483775811
-5.054762	0.483679525
-4.995891	0.483260553
-4.874027	0.483050848
-5.054322	0.482962963
-4.995526	0.48255814
-4.872222	0.482369535
-5.047585	0.482248521
-4.990515	0.481857765
-4.870758	0.481690141
-5.037053	0.481536189
-5.034877	0.481536189
-4.989011	0.48115942
-7.790082	0.481012658
-7.771935	0.481012658
-4.859938	0.481012658
-4.88918	0.480905233
-7.827735	0.480686695
-4.98499	0.480463097
-4.858571	0.480337079
-4.982575	0.479768786
-4.856986	0.479663394
-4.943052	0.479315264
-4.980474	0.479076479
-4.849675	0.478991597
-4.902531	0.478753541
-7.81611	0.478632479
-4.936528	0.478632479
-4.974275	0.478386167
-4.848848	0.478321678
-4.900783	0.478076379
-4.89159	0.478076379
-4.932593	0.477951636
-4.807199	0.477777778
-4.973159	0.477697842
-4.829093	0.477653631
-4.91774	0.477272727
-4.94831	0.477142857
-4.943697	0.477142857
-4.805775	0.477115118
-4.970263	0.477011494
-4.825113	0.476987448
-7.811421	0.476595745
-4.910193	0.476595745
-4.910091	0.476595745
-4.801452	0.476454294
-4.962791	0.476327116
-4.822244	0.47632312
-4.794614	0.475795297
-4.813422	0.47566064
-4.810756	0.47566064
-4.958144	0.475644699
-4.794191	0.475138122
-4.957296	0.474964235
-4.955685	0.474964235
-7.804254	0.474576271
-7.793362	0.474576271
-4.788283	0.474482759
-7.84696	0.474137931
-4.775544	0.473829201
-4.772744	0.473177442
-4.657543	0.472630174
-4.763794	0.472527473
-4.648832	0.472
-4.762262	0.471879287
-4.729367	0.471544715
-4.643801	0.471371505
-4.762007	0.471232877
-4.693041	0.471063257
-4.71883	0.470906631
-4.642524	0.470744681
-4.75657	0.470588235
-4.663159	0.470588235
-4.658293	0.470588235
-4.686429	0.470430108
-4.71429	0.47027027
-4.635679	0.470119522
-4.731618	0.470108696
-4.754665	0.469945355
-4.680358	0.469798658
-4.703221	0.469635628
-4.623734	0.469496021
-4.731409	0.469470828
-4.731062	0.469470828
-4.749965	0.469304229
-4.677155	0.469168901
-4.698688	0.469002695
-4.69857	0.469002695
-4.622897	0.468874172
-4.749539	0.46866485
-4.672977	0.46854083
-4.671544	0.46854083
-4.619408	0.468253968
-4.748141	0.468027211
-4.747761	0.468027211
-4.611801	0.467635403
-4.610441	0.46701847
-4.607494	0.466403162
-4.605053	0.465789474
-7.853392	0.465517241
-7.847964	0.465517241
-4.600188	0.465177398
-4.580563	0.464566929
-4.575948	0.46395806
-4.56395	0.463350785
-4.51935	0.462745098
-4.511201	0.462140992
-4.5012	0.461538462
-4.485516	0.4609375
-7.869944	0.460869565
-4.359255	0.460559796
-4.480013	0.460338101
-4.330832	0.459974587
-4.382483	0.459770115
-4.479867	0.45974026
-4.326372	0.459390863
-4.379866	0.459183674
-4.472339	0.459143969
-7.869744	0.458874459
-7.866366	0.458874459
-4.32344	0.458808619
-4.370124	0.458598726
-4.361815	0.458598726
-4.458481	0.458549223
-4.318059	0.458227848
-4.45841	0.457956016
-4.386457	0.457800512
-4.310613	0.457648546
-4.450902	0.457364341
-4.067589	0.457354759
-4.280567	0.457070707
-4.065527	0.456790124
-4.450111	0.456774194
-4.270143	0.456494325
-4.064613	0.45622688
-4.439731	0.456185567
-4.265436	0.455919396
-4.042924	0.455665025
-4.437811	0.455598456
-4.073695	0.455445545
-4.255697	0.455345912
-3.957403	0.455324357
-4.411329	0.455242967
-4.408135	0.455242967
-4.038722	0.455104551
-4.437701	0.455012854
-4.24483	0.454773869
-3.952662	0.454767726
-4.100362	0.454658385
-4.025678	0.454545455
-4.431099	0.454428755
-3.935603	0.454212454
-4.243468	0.454203262
-7.887929	0.454148472
-7.886857	0.454148472
-4.099699	0.454094293
-4.009967	0.45398773
-4.429863	0.453846154
-3.92205	0.453658537
-4.230252	0.453634085
-4.096962	0.453531599
-3.994914	0.453431373
-3.970917	0.453431373
-4.425505	0.453265045
-4.413722	0.453265045
-3.891418	0.453105968
-4.215654	0.453066333
-4.078954	0.452970297
-4.074324	0.452970297
-4.123529	0.452736318
-3.889185	0.452554745
-4.183517	0.4525
-3.886037	0.45200486
-4.182209	0.451935081
-3.875948	0.451456311
-4.181973	0.451371571
-3.874771	0.450909091
-4.171368	0.450809465
-3.871783	0.450363196
-4.149336	0.450248756
-4.147485	0.450248756
-3.855879	0.449818622
-3.855368	0.449275362
-3.740603	0.448979592
-3.836573	0.448733414
-3.739919	0.448441247
-3.822925	0.448192771
-3.724744	0.447904192
-3.818809	0.44765343
-7.893846	0.447368421
-7.892125	0.447368421
-3.720005	0.447368421
-3.800708	0.447115385
-3.769587	0.447115385
-3.716818	0.446833931
-3.710846	0.446300716
-3.706257	0.445768772
-3.686435	0.445238095
-3.647001	0.44470868
-7.92285	0.444444444
-3.646717	0.444180523
-3.576668	0.443653618
-3.553096	0.443127962
-3.540271	0.44260355
-7.914749	0.442477876
-3.528044	0.442080378
-3.501206	0.441558442
-7.965134	0.441441441
-3.500323	0.441037736
-7.913913	0.440528634
-7.901068	0.440528634
-3.490154	0.440518257
-3.487268	0.44
-3.463349	0.439482961
-7.941415	0.439461883
-3.416535	0.438967136
-3.387806	0.438452521
-3.292874	0.438228438
-3.378159	0.43793911
-3.29003	0.437718277
-7.92506	0.4375
-7.924406	0.4375
-3.347035	0.437426901
-3.269009	0.437209302
-3.159571	0.43699422
-3.323203	0.436915888
-3.266185	0.43670151
-3.125835	0.436489607
-3.32204	0.436406068
-3.300349	0.436406068
-7.971115	0.436363636
-3.265346	0.436194896
-3.099801	0.435986159
-3.226085	0.435689455
-3.096192	0.435483871
-3.216204	0.435185185
-3.193902	0.435185185
-3.073754	0.434982739
-3.068448	0.434482759
-7.969371	0.43438914
-7.967153	0.43438914
-3.039546	0.433983927
-3.022464	0.433486239
-3.005791	0.432989691
-3.000063	0.432494279
-2.984939	0.432
-2.971403	0.431506849
-2.942128	0.431014823
-2.869844	0.430523918
-2.844033	0.43003413
-2.84041	0.429545455
-8.000761	0.429223744
-7.994815	0.429223744
-2.823711	0.429057889
-2.816424	0.428571429
-2.66516	0.42808607
-2.611714	0.42760181
-2.567087	0.427118644
-2.51403	0.426636569
-2.493928	0.426155581
-2.458897	0.425675676
-2.453911	0.42519685
-2.453667	0.424719101
-2.446815	0.424242424
-2.415848	0.423766816
-2.368684	0.423292273
-2.302054	0.422818792
-2.301749	0.422346369
-8.004885	0.422018349
-2.275017	0.421875
-1.458413	0.421753607
-2.183969	0.421404682
-1.455433	0.421286031
-2.147989	0.420935412
-2.091487	0.420467186
-1.931821	0.42
-1.860006	0.42
-8.006972	0.412844037
-8.040395	0.407407407
-8.031564	0.405529954
-8.024777	0.403669725
-8.011981	0.403669725
-8.066132	0.4
-8.050832	0.4
-8.083842	0.394366197
-8.079853	0.392523365
-8.07096	0.392523365
-8.087668	0.386792453
-8.088291	0.377358491
-8.183283	0.376811594
-8.177872	0.375
-8.170369	0.373205742
-8.163757	0.371428571
-8.161595	0.369668246
-8.193514	0.368932039
-8.148219	0.367924528
-8.139071	0.367924528
-8.205651	0.359223301
-8.202758	0.359223301
-8.227207	0.351219512
-8.235939	0.341463415
-8.264985	0.331707317
-8.248047	0.331707317
-8.274685	0.323529412
-8.295031	0.31372549
-8.314656	0.303921569
-8.332083	0.294117647
-8.363957	0.285714286
-8.345924	0.284313726
-8.336788	0.284313726
-8.434879	0.277227723
-8.466607	0.268656716
-8.465904	0.267326733
-8.450205	0.267326733
-8.555557	0.262626263
-8.521596	0.261306533
-8.491101	0.26
-8.467954	0.26
-8.564867	0.253807107
-8.568539	0.243654822
-8.608404	0.233502538
-8.572555	0.233502538
-8.692053	0.224489796
-8.641677	0.224489796
-8.699064	0.215384615
-8.82094	0.205128205
-8.820569	0.205128205
-8.892638	0.195876289
-8.922922	0.18556701
-8.993782	0.175257732
-9.17099	0.165803109
-9.113173	0.164948454
-9.001114	0.164948454
-9.184604	0.15625
-9.230781	0.145833333
-9.21359	0.145833333
-9.3826	0.136125655
-9.436319	0.12565445
-9.450393	0.115183246
-9.504246	0.104712042
-9.524375	0.094240838
-9.548915	0.083769634
-9.793351	0.073298429
-9.74589	0.073298429
-9.835258	0.063157895
-10.009725	0.052631579
-10.287482	0.042105263
-10.413893	0.031578947
-10.365011	0.031578947
-10.888755	0.021164021
-11.451238	0.010582011
